# Supplementary material for: Triglyceride: A mediator of the association between waist-to-height ratio and non-alcoholic fatty liver disease: A second analysis of a population-based study
Source: Front Endocrinol (Lausanne). 2022 Oct 31;13:973823. doi: 10.3389/fendo.2022.973823 (PMC9659645; doi:10.3389/fendo.2022.973823)
Supplement: Supplementary file 2 [file DataSheet_1.xlsx]

## Sheet: Sheet1
ID	Sex	Age	Ethanolconsumption	NAFLD	BMI	WC	Wcgroup	BMI25	days	months	ALT	AST	Weight	Height2	Height	whratio	exercise	GGT	HDL1	HDL2	TC1	TC2	TG1	TG2	HbA1c	Alcoholgroup	Smoking	FPG1	FPG2	SBP	DBP	DM
66	1	65	207	0	26.0582	97	1	1	713	23.7667	22	21	70.6	2.70932	164.6	0.589307	0	18	32.4	0.837864	197	5.09442	140	1.5806	5.5	3	3	94	5.21794	90	59.5	0
10647	1	53	206.5	0	21.7835	72	0	0	2813	93.7667	21	22	67.4	3.09408	175.9	0.409323	1	21	70.2	1.81537	200	5.172	41	0.46289	5.146	3	2	86	4.77386	122.5	78	0
2238	1	50	206.5	0	21.8049	76	0	0	1932	64.4	25	21	56.1	2.57282	160.4	0.473815	0	25	40.5	1.04733	258	6.67188	61	0.68869	5.2	3	2	95	5.27345	119.5	78	0
3519	1	40	206.5	0	22.7351	77	0	0	1861	62.0333	23	16	62.8	2.76224	166.2	0.463297	0	46	54.5	1.40937	185	4.7841	54	0.60966	4.5	3	3	98	5.43998	112	73	0
20923	1	49	206.5	0	21.5296	78	0	0	398	13.2667	25	30	61.2	2.8426	168.6	0.462633	0	60	38	0.98268	190	4.9134	524	5.91596	5.4	3	3	98	5.43998	113	77	0
12010	1	58	206.5	0	20.9437	78.5	0	0	1443	48.1	16	21	62.9	3.00329	173.3	0.452972	1	17	66.5	1.71969	205	5.3013	39	0.44031	5.1	3	2	90	4.9959	122.5	80.5	0
18278	1	49	206.5	0	24.912	81	0	0	310	10.3333	9	12	78.4	3.14708	177.4	0.456595	0	14	70	1.8102	208	5.37888	34	0.38386	5.2	3	3	96	5.32896	113.5	67	0
7234	1	37	206.5	0	21.3169	83	0	0	4452	148.4	30	23	70.3	3.29786	181.6	0.457048	0	20	48.1	1.24387	170	4.3962	106	1.19674	5.1	3	2	97	5.38447	99	66	0
6954	1	40	206.5	0	24.5531	83.2	0	0	3565	118.833	25	19	73.4	2.98944	172.9	0.481203	0	20	46.6	1.20508	180	4.6548	100	1.129	4.942	3	3	107	5.93957	137	86	0
4359	1	45	206.5	0	26.0709	84.5	0	1	3577	119.233	27	16	75.7	2.90362	170.4	0.495892	0	30	49.9	1.29041	192	4.96512	75	0.84675	4.6	3	2	101	5.60651	136	84	0
16384	1	56	206.5	1	27.857	88	0	1	1773	59.1	37	25	82.7	2.96873	172.3	0.510737	0	42	40	1.0344	150	3.879	67	0.75643	5.2	3	3	92	5.10692	132	91	0
4302	1	47	206.5	0	30.4453	93	1	1	366	12.2	30	29	84.3	2.7689	166.4	0.558894	0	33	43	1.11198	276	7.13736	173	1.95317	5.5	3	2	101	5.60651	120.5	76	0
4987	1	61	206.5	1	28.1646	92.6	1	1	3781	126.033	20	21	69.6	2.47118	157.2	0.589059	0	31	36.9	0.954234	182	4.70652	87	0.98223	5.35	3	2	97	5.38447	113	72.5	0
10184	1	39	204.75	0	23.1884	83.5	0	0	3933	131.1	21	24	69	2.97562	172.5	0.484058	0	102	64.3	1.6628	168	4.34448	63	0.71127	4.7	3	2	94	5.21794	133.5	88.5	0
19870	1	45	204	0	22.1149	87	0	0	347	11.5667	22	17	70.7	3.19694	178.8	0.486577	0	22	81	2.09466	199	5.14614	59	0.66611	5.2	3	2	100	5.551	128.5	82	0
3487	1	59	203	0	22.3829	80	0	0	2904	96.8	19	15	67.3	3.00676	173.4	0.461361	1	26	52.5	1.35765	208	5.37888	53	0.59837	5.5	3	2	107	5.93957	134.5	84	1
14367	1	53	203	1	24.4423	84	0	0	2466	82.2	45	23	72.9	2.98253	172.7	0.486393	0	61	53.8	1.39127	221	5.71506	113	1.27577	6	3	2	107	5.93957	148.5	92	0
9012	1	44	203	1	23.583	89.6	0	0	4373	145.767	42	21	71.4	3.0276	174	0.514943	0	24	44	1.13784	200	5.172	66	0.74514	5.5	3	2	103	5.71753	120	72	0
19869	1	49	202.5	0	25.7745	83	0	1	730	24.3333	18	26	72.4	2.80898	167.6	0.495227	1	34	60	1.5516	213	5.50818	41	0.46289	5.6	3	2	106	5.88406	117.5	73.5	0
19201	1	45	202.5	1	22.4221	79	0	0	1091	36.3667	20	11	64.8	2.89	170	0.464706	1	38	55	1.4223	185	4.7841	108	1.21932	5.3	3	1	99	5.49549	131.5	77	0
8149	1	58	201.9	0	22.3357	73.8	0	0	4674	155.8	18	16	61.4	2.74896	165.8	0.445115	0	21	40.1	1.03699	191	4.93926	72	0.81288	5.4	3	3	95	5.27345	113	69.5	0
20644	1	42	201	1	22.782	83	0	0	367	12.2333	32	15	68.5	3.00676	173.4	0.478662	0	74	56	1.44816	254	6.56844	117	1.32093	5.7	3	3	105	5.82855	128	84	0
10004	1	47	200.9	0	22.764	77	0	0	735	24.5	16	14	61.9	2.7192	164.9	0.46695	0	29	65.4	1.69124	190	4.9134	66	0.74514	5.248	3	2	99	5.49549	113.5	73	0
13708	1	51	200.4	1	22.8659	80.5	0	0	340	11.3333	21	18	64	2.79893	167.3	0.481172	0	26	50.5	1.30593	238	6.15468	176	1.98704	5.5	3	1	91	5.05141	122.5	81.5	0
19305	1	35	200	0	21.2183	68	0	0	987	32.9	19	8	55	2.5921	161	0.42236	0	74	42	1.08612	233	6.02538	119	1.34351	5.2	3	2	98	5.43998	111.5	73	0
4552	1	56	200	0	18.2964	69	0	0	3274	109.133	22	24	50.6	2.76557	166.3	0.414913	0	16	49.2	1.27231	192	4.96512	66	0.74514	5	3	2	91	5.05141	113	77.5	0
9383	1	37	200	0	19.972	71.6	0	0	4415	147.167	17	14	55.7	2.7889	167	0.428743	0	51	50	1.293	209	5.40474	159	1.79511	4.5	3	3	80	4.4408	100.5	66.5	0
5469	1	54	200	0	21.0975	75.8	0	0	1629	54.3	24	24	55.3	2.62116	161.9	0.46819	0	55	53.2	1.37575	189	4.88754	160	1.8064	5.1	3	3	91	5.05141	92	58.5	0
1198	1	48	200	0	23.4673	78.4	0	0	4010	133.667	12	21	68.3	2.91044	170.6	0.459555	0	28	49.6	1.28266	164	4.24104	113	1.27577	5.4	3	1	98	5.43998	143.5	89.5	0
11553	1	63	200	0	22.9992	81.8	0	0	3264	108.8	10	19	65.3	2.83922	168.5	0.48546	0	20	45.3	1.17146	194	5.01684	134	1.51286	5.5	3	2	106	5.88406	127.5	88	0
8799	1	56	200	0	23.6713	85	0	0	366	12.2	30	18	75	3.1684	178	0.477528	0	25	40.5	1.04733	225	5.8185	102	1.15158	5.2	3	3	101	5.60651	112	75.5	0
7320	1	56	200	0	24.0526	86	0	0	4372	145.733	24	18	67	2.78556	166.9	0.515279	0	21	38.6	0.998196	245	6.3357	257	2.90153	5	3	3	105	5.82855	122.5	87.5	1
15118	1	60	200	0	23.0461	86.5	0	0	1739	57.9667	28	20	65.9	2.85948	169.1	0.511532	1	33	43	1.11198	180	4.6548	126	1.42254	5.2	3	2	98	5.43998	118	79.5	0
16049	1	37	200	0	25.6232	86.5	0	1	749	24.9667	30	33	79.1	3.08705	175.7	0.492316	0	55	46	1.18956	208	5.37888	106	1.19674	5.4	3	1	99	5.49549	139	90	0
5286	1	45	200	1	22.392	82.9	0	0	4340	144.667	29	19	65.4	2.92068	170.9	0.485079	0	19	40.4	1.04474	198	5.12028	90	1.0161	4.7	3	2	94	5.21794	121.5	77.5	0
20109	1	53	200	1	25.5932	88	0	1	348	11.6	33	24	74.4	2.90703	170.5	0.516129	1	64	37	0.95682	204	5.27544	116	1.30964	5.5	3	2	109	6.05059	128.5	95.5	0
7735	1	50	200	0	25.3685	91.6	1	1	4007	133.567	22	23	71.6	2.8224	168	0.545238	0	21	34.2	0.884412	189	4.88754	193	2.17897	5.2	3	2	98	5.43998	129.5	81	0
6104	1	50	198	0	19.5847	69.2	0	0	2145	71.5	33	23	57	2.91044	170.6	0.405627	0	59	60.7	1.5697	222	5.74092	51	0.57579	5.2	3	2	108	5.99508	107.5	69	0
9379	1	38	198	0	20.6256	73.5	0	0	4388	146.267	13	15	60.1	2.91385	170.7	0.43058	1	12	54.4	1.40678	161	4.16346	127	1.43383	5	3	3	102	5.66202	104	66	0
1966	1	33	198	0	20.6042	74	0	0	4396	146.533	21	21	58.5	2.83922	168.5	0.439169	0	14	68.9	1.78175	174	4.49964	38	0.42902	5	3	3	89	4.94039	126	78	0
7527	1	53	198	0	19.5368	76.8	0	0	1073	35.7667	17	17	59.9	3.066	175.1	0.438607	1	20	42.8	1.10681	205	5.3013	202	2.28058	5.1	3	1	106	5.88406	105	66	1
9893	1	36	198	0	23.0178	77	0	0	336	11.2	12	13	77	3.34524	182.9	0.420995	0	14	57	1.47402	157	4.06002	44	0.49676	4.6	3	1	88	4.88488	112	69.5	0
1581	1	54	198	0	19.699	77.4	0	0	1092	36.4	20	20	57.4	2.91385	170.7	0.453427	0	13	43.2	1.11715	171	4.42206	159	1.79511	5	3	3	87	4.82937	114	65.5	0
2519	1	49	198	0	23.1463	80.2	0	0	3654	121.8	24	13	66.5	2.87302	169.5	0.473156	1	22	51.1	1.32145	249	6.43914	121	1.36609	5.1	3	2	91	5.05141	96	61	0
14052	1	40	198	0	22.4304	83.5	0	0	336	11.2	68	49	64.9	2.8934	170.1	0.490888	0	43	73.1	1.89037	209	5.40474	70	0.7903	6	3	2	96	5.32896	119	82.5	1
18226	1	47	198	0	24.3963	84	0	0	714	23.8	22	17	76	3.11523	176.5	0.475921	0	59	68	1.75848	258	6.67188	105	1.18545	5.2	3	2	98	5.43998	125	84	0
1160	1	59	198	0	22.9218	84.2	0	0	2281	76.0333	23	28	66.4	2.8968	170.2	0.494712	0	19	63.7	1.64728	229	5.92194	43	0.48547	4.7	3	2	92	5.10692	143	82	0
14349	1	35	198	0	24.6492	87	0	0	2556	85.2	31	30	81.2	3.29423	181.5	0.479339	0	28	76.1	1.96795	214	5.53404	49	0.55321	4.9	3	3	97	5.38447	134	70.5	0
15971	1	56	198	0	24.6373	89	0	0	358	11.9333	32	29	70.7	2.86964	169.4	0.525384	0	36	49	1.26714	236	6.10296	149	1.68221	5.2	3	3	106	5.88406	108.5	72.5	0
10303	1	42	198	0	24.1524	89.9	0	0	365	12.1667	65	43	68.9	2.85272	168.9	0.532268	0	73	35.9	0.928374	201	5.19786	131	1.47899	4.9	3	2	100	5.551	126.5	73.5	0
7446	1	51	198	0	25.0243	89.5	0	1	353	11.7667	29	19	76.9	3.07301	175.3	0.510553	0	33	44.4	1.14818	223	5.76678	90	1.0161	5.2	3	2	102	5.66202	123	81	0
6688	1	56	198	1	18.641	74.5	0	0	1835	61.1667	28	44	46.3	2.48378	157.6	0.472716	0	219	72.1	1.86451	156	4.03416	124	1.39996	4.9	3	3	104	5.77304	134.5	84.5	0
287	1	43	198	1	25.5932	82.9	0	1	3282	109.4	44	27	74.4	2.90703	170.5	0.486217	1	38	43.1	1.11457	229	5.92194	247	2.78863	5.8	3	2	105	5.82855	126	76.5	0
9686	1	40	198	1	28.3828	89.5	0	1	728	24.2667	21	20	82.8	2.91726	170.8	0.524005	0	37	49	1.26714	296	7.65456	110	1.2419	5.5	3	3	98	5.43998	122.5	75.5	0
9607	1	34	198	0	29.3048	95	1	1	366	12.2	20	17	87.2	2.97562	172.5	0.550725	0	15	41	1.06026	206	5.32716	96	1.08384	5	3	3	99	5.49549	112.5	74.5	0
9016	1	53	198	0	26.7765	95.5	1	1	4383	146.1	28	19	79.4	2.96528	172.2	0.554588	0	46	41.5	1.07319	190	4.9134	124	1.39996	4.7	3	1	94	5.21794	124	81	0
12908	1	40	197.5	1	25.0955	84.5	0	1	3292	109.733	24	22	72.1	2.87302	169.5	0.498525	0	25	59.2	1.53091	170	4.3962	169	1.90801	5	3	3	93	5.16243	133	77	0
12407	1	47	197	1	33.5845	103.7	1	1	3296	109.867	30	30	92.1	2.74234	165.6	0.626208	0	57	45.3	1.17146	225	5.8185	182	2.05478	5.6	3	3	101	5.60651	148.5	98	0
16672	1	47	196.5	1	27.9568	96	1	1	783	26.1	27	25	80.7	2.8866	169.9	0.565038	0	59	49	1.26714	251	6.49086	106	1.19674	5.5	3	1	94	5.21794	125	81.5	0
2080	1	42	191.9	1	23.4509	84.7	0	0	4382	146.067	28	20	71	3.0276	174	0.486782	0	24	61.7	1.59556	267	6.90462	110	1.2419	5	3	1	103	5.71753	130	82.5	0
19649	1	70	191.1	0	20.3593	70	0	0	748	24.9333	17	16	47.1	2.31344	152.1	0.460224	0	14	61	1.57746	175	4.5255	72	0.81288	5.5	3	2	104	5.77304	163	76	0
19893	1	52	191.1	0	22.5755	75	0	0	728	24.2667	23	19	58.3	2.58245	160.7	0.466708	0	18	39	1.00854	131	3.38766	75	0.84675	5.5	3	3	95	5.27345	121.5	70	0
18995	1	39	191.1	0	24.8129	84	0	0	1095	36.5	16	15	82.1	3.30876	181.9	0.461792	1	17	61	1.57746	151	3.90486	13	0.14677	5.1	3	1	89	4.94039	99	61	0
7239	1	38	189.7	0	21.9528	79	0	0	4192	139.733	25	25	67	3.05201	174.7	0.452204	0	29	52.7	1.36282	204	5.27544	121	1.36609	4.8	3	1	97	5.38447	111.5	68.5	0
17032	1	43	189	0	24.9798	84	0	0	699	23.3	24	21	73.3	2.93437	171.3	0.490368	0	23	56	1.44816	206	5.32716	102	1.15158	5.5	3	1	106	5.88406	135.5	96	0
4113	1	55	186	0	19.8667	62.5	0	0	345	11.5	11	18	48.1	2.42114	155.6	0.401671	0	9	55.2	1.42747	163	4.21518	24	0.27096	5.044	3	1	95	5.27345	106.5	67	0
19937	1	36	186	0	21.7915	73	0	0	494	16.4667	11	12	63.2	2.90021	170.3	0.428655	0	12	60	1.5516	225	5.8185	47	0.53063	4.9	3	3	100	5.551	135	82.5	0
20168	1	64	186	0	23.3336	82	0	0	364	12.1333	21	18	65.7	2.81568	167.8	0.488677	1	42	68	1.75848	249	6.43914	72	0.81288	5.5	3	1	98	5.43998	111	72.5	0
1942	1	62	186	0	24.9501	87.5	0	0	1253	41.7667	25	22	69.5	2.78556	166.9	0.524266	0	35	33	0.85338	220	5.6892	419	4.73051	6	3	2	108	5.99508	129.5	84.5	0
8484	1	31	180	0	19.3424	65.5	0	0	4437	147.9	18	19	53.3	2.7556	166	0.394578	1	16	74.3	1.9214	162	4.18932	94	1.06126	5	3	3	99	5.49549	101	61	0
20724	1	34	180	0	19.6292	67	0	0	456	15.2	23	17	53.7	2.73572	165.4	0.405079	0	13	103	2.66358	192	4.96512	55	0.62095	5.2	3	2	101	5.60651	106.5	67	0
19127	1	29	180	0	19.4446	67	0	0	720	24	20	21	58.6	3.0137	173.6	0.385945	1	34	82	2.12052	194	5.01684	66	0.74514	4.6	3	1	96	5.32896	126.5	73.5	0
15288	1	23	180	0	19.3736	68	0	0	704	23.4667	22	18	51.6	2.66342	163.2	0.416667	1	16	54.8	1.41713	156	4.03416	31	0.34999	4.5	3	3	85	4.71835	103	48.5	0
17116	1	48	180	0	20.7385	69	0	0	360	12	18	27	55.1	2.6569	163	0.423313	1	8	70	1.8102	173	4.47378	37	0.41773	5.1	3	2	87	4.82937	99	62	0
16641	1	35	180	0	18.986	70	0	0	1835	61.1667	14	20	62.2	3.2761	181	0.38674	0	16	86	2.22396	193	4.99098	72	0.81288	5	3	3	99	5.49549	104	67	0
16528	1	31	180	0	22.3435	75.5	0	0	2131	71.0333	14	21	70	3.1329	177	0.426554	0	22	56	1.44816	162	4.18932	95	1.07255	5	3	1	90	4.9959	124	79.5	0
20140	1	40	180	0	24.2504	76	0	0	399	13.3	19	14	68.2	2.81233	167.7	0.45319	1	18	71	1.83606	172	4.44792	47	0.53063	5.1	3	1	98	5.43998	102.5	51	0
14490	1	47	180	0	21.2022	76	0	0	363	12.1	11	16	65.9	3.10817	176.3	0.431083	0	32	56.9	1.47143	197	5.09442	74	0.83546	4.9	3	3	98	5.43998	91	60.5	0
20616	1	40	180	0	20.6235	76	0	0	330	11	12	14	60.8	2.94809	171.7	0.442632	1	25	79	2.04294	245	6.3357	74	0.83546	5.1	3	3	93	5.16243	118	77.5	0
12707	1	49	180	0	20.5981	76.2	0	0	363	12.1	11	17	58.9	2.85948	169.1	0.450621	0	16	44.2	1.14301	139	3.59454	93	1.04997	5.4	3	2	99	5.49549	115	80	0
18304	1	35	180	0	23.6262	76.5	0	0	1535	51.1667	21	17	63.7	2.69616	164.2	0.465895	1	69	70	1.8102	281	7.26666	82	0.92578	5.1	3	2	100	5.551	113.5	67.5	0
18823	1	35	180	0	22.1717	77	0	0	371	12.3667	12	11	63.1	2.84597	168.7	0.456432	0	12	75	1.9395	218	5.63748	63	0.71127	5.1	3	3	91	5.05141	132	78.5	0
12590	1	31	180	0	24.293	78	0	0	3206	106.867	12	15	66.7	2.74565	165.7	0.47073	1	18	53.7	1.38868	209	5.40474	73	0.82417	5.2	3	3	100	5.551	116	74.5	0
18111	1	31	180	0	23.7011	78	0	0	1468	48.9333	17	16	73.5	3.10112	176.1	0.44293	0	20	68	1.75848	159	4.11174	64	0.72256	5.4	3	3	90	4.9959	127	76	0
9968	1	37	180	0	22.5989	79	0	0	4032	134.4	25	23	61.6	2.7258	165.1	0.478498	0	71	40.1	1.03699	206	5.32716	134	1.51286	4.9	3	1	87	4.82937	133.5	95.5	0
18634	1	33	180	0	21.7628	79.5	0	0	763	25.4333	16	10	73.6	3.38192	183.9	0.4323	0	14	58	1.49988	216	5.58576	69	0.77901	5	3	2	99	5.49549	111.5	64.5	0
6159	1	41	180	0	24.6893	80	0	0	727	24.2333	21	15	77	3.11876	176.6	0.453001	1	16	68	1.75848	166	4.29276	43	0.48547	4.9	3	1	95	5.27345	122	76.5	0
8460	1	30	180	0	24.3457	80.2	0	0	3724	124.133	15	13	74.9	3.07652	175.4	0.457241	0	14	43.9	1.13525	175	4.5255	57	0.64353	4.7	3	3	93	5.16243	111.5	71	0
15252	1	41	180	0	23.6396	81	0	0	370	12.3333	27	18	66.8	2.82576	168.1	0.481856	0	18	44.8	1.15853	209	5.40474	82	0.92578	5.4	3	3	94	5.21794	127	79.5	0
17556	1	35	180	0	23.9985	81	0	0	1458	48.6	18	28	75.1	3.12936	176.9	0.457886	0	24	77	1.99122	185	4.7841	38	0.42902	4.8	3	1	92	5.10692	129	80.5	0
2654	1	46	180	0	24.7598	81.5	0	0	2557	85.2333	10	14	72.4	2.9241	171	0.476608	0	10	50.2	1.29817	152	3.93072	38	0.42902	5.1	3	3	94	5.21794	114.5	68	0
11279	1	31	180	0	23.8337	82.5	0	0	392	13.0667	24	23	74.5	3.12582	176.8	0.466629	0	19	52.1	1.34731	208	5.37888	100	1.129	4.534	3	2	96	5.32896	136.5	80	0
608	1	48	180	0	21.8398	84	0	0	1917	63.9	20	26	73.7	3.37457	183.7	0.457267	0	21	54	1.39644	209	5.40474	79	0.89191	5	3	1	96	5.32896	130.5	88.5	0
11874	1	65	180	0	22.5517	86.5	0	0	743	24.7667	14	19	73.8	3.27248	180.9	0.478165	1	23	37.8	0.977508	165	4.2669	124	1.39996	4.8	3	3	92	5.10692	132	83.5	0
3548	1	59	180	0	23.0825	87	0	0	2194	73.1333	17	23	63.3	2.74234	165.6	0.525362	0	26	51.8	1.33955	175	4.5255	83	0.93707	5.5	3	3	98	5.43998	125.5	84.5	0
17628	1	40	180	0	27.3537	85	0	1	1484	49.4667	27	23	81.3	2.97218	172.4	0.493039	0	25	51	1.31886	183	4.73238	55	0.62095	5.2	3	2	103	5.71753	136.5	88	0
13434	1	42	180	0	25.6808	86	0	1	2918	97.2667	29	24	73	2.8426	168.6	0.510083	0	39	51.6	1.33438	235	6.0771	517	5.83693	4.9	3	3	92	5.10692	125	81.5	0
8385	1	55	180	0	25.5455	87	0	1	346	11.5333	13	14	71.5	2.79893	167.3	0.520024	1	25	43.2	1.11715	223	5.76678	99	1.11771	6	3	1	106	5.88406	159.5	95	1
3502	1	38	180	1	23.0267	79	0	0	4399	146.633	91	45	70.6	3.066	175.1	0.451171	0	80	48.1	1.24387	272	7.03392	166	1.87414	5.2	3	2	96	5.32896	131.5	88.5	0
16777	1	35	180	1	24.8602	82	0	0	1530	51	32	24	67.6	2.7192	164.9	0.497271	0	32	42	1.08612	208	5.37888	262	2.95798	5	3	1	95	5.27345	128	87.5	0
1819	1	48	180	1	24.6546	85.2	0	0	4338	144.6	27	22	70	2.83922	168.5	0.505638	0	79	56.9	1.47143	208	5.37888	47	0.53063	5.1	3	2	97	5.38447	137	87	0
8092	1	45	180	1	24.6599	85.5	0	0	4717	157.233	14	12	69.6	2.8224	168	0.508929	0	25	41.5	1.07319	257	6.64602	144	1.62576	5	3	1	106	5.88406	105	69.5	0
15493	1	35	180	1	26.2093	84	0	1	2219	73.9667	16	17	75.3	2.87303	169.5	0.495575	0	18	68.1	1.76107	182	4.70652	63	0.71127	5.5	3	3	94	5.21794	157.5	88	0
18297	1	37	180	0	26.1401	91	1	1	880	29.3333	92	37	84.6	3.2364	179.9	0.505837	0	104	60	1.5516	157	4.06002	46	0.51934	5.5	3	2	93	5.16243	117.5	66	0
19396	1	38	180	0	28.0269	91.5	1	1	712	23.7333	21	15	89.1	3.17909	178.3	0.51318	0	41	74	1.91364	212	5.48232	52	0.58708	5.1	3	1	97	5.38447	122	70.5	0
5052	1	43	180	0	28.4668	93	1	1	4371	145.7	19	17	90.6	3.18266	178.4	0.5213	0	17	74.2	1.91881	257	6.64602	111	1.25319	5.2	3	1	97	5.38447	145.5	96	0
17691	1	49	180	1	25.1376	93	1	1	366	12.2	36	24	74.8	2.97562	172.5	0.53913	0	61	41	1.06026	166	4.29276	96	1.08384	5	3	1	93	5.16243	136.5	89	0
13922	1	47	180	1	28.7189	94	1	1	1801	60.0333	39	27	82.9	2.8866	169.9	0.553267	0	33	48.2	1.24645	173	4.47378	71	0.80159	5.6	3	3	107	5.93957	96.5	68	1
15592	1	35	180	1	27.587	98	1	1	2177	72.5667	41	26	87.8	3.18266	178.4	0.549327	0	30	53.9	1.39385	172	4.44792	56	0.63224	5.1	3	2	101	5.60651	140.5	96.5	0
1373	1	48	177.5	0	24.5793	84.1	0	0	4548	151.6	18	18	72.8	2.96184	172.1	0.488669	1	18	52.6	1.36024	181	4.68066	107	1.20803	5	3	1	103	5.71753	128.5	79	0
10500	1	45	177.5	0	26.0053	85.5	0	1	1703	56.7667	16	15	72.7	2.79558	167.2	0.511364	0	20	55.1	1.42489	219	5.66334	132	1.49028	4.6	3	1	94	5.21794	131	84.5	0
8262	1	35	177.5	1	25.5871	81	0	1	974	32.4667	29	13	68.4	2.67322	163.5	0.495413	0	29	41	1.06026	221	5.71506	132	1.49028	5.3	3	2	105	5.82855	125.5	70.5	0
10791	1	30	177	0	19.5915	67	0	0	3629	120.967	8	13	58.5	2.98598	172.8	0.387731	0	13	44.3	1.1456	151	3.90486	45	0.50805	4.738	3	3	103	5.71753	127.5	79.5	0
8412	1	46	175	0	20.1176	68	0	0	1480	49.3333	19	23	62.6	3.1117	176.4	0.385488	0	11	66	1.70676	188	4.86168	25	0.28225	5.1	3	1	87	4.82937	98.5	63.5	0
14291	1	37	175	0	21.8675	70	0	0	360	12	14	19	62.9	2.87642	169.6	0.412736	0	18	89.8	2.32223	243	6.28398	61	0.68869	5	3	1	93	5.16243	100	74	0
15315	1	42	175	0	20.1018	71	0	0	2587	86.2333	27	19	54	2.68632	163.9	0.433191	0	14	53.5	1.38351	208	5.37888	54	0.60966	4.9	3	3	86	4.77386	114.5	67.5	0
1426	1	45	175	0	20.0801	72.2	0	0	3404	113.467	16	25	62.2	3.0976	176	0.410227	1	14	89.8	2.32223	185	4.7841	13	0.14677	4.7	3	3	93	5.16243	103	72.5	0
6879	1	45	175	0	20.0682	73.5	0	0	4421	147.367	10	13	55.5	2.76557	166.3	0.441972	0	17	46.2	1.19473	174	4.49964	61	0.68869	5.4	3	2	100	5.551	112.5	73	0
17058	1	43	175	0	18.992	74	0	0	276	9.2	34	31	54.5	2.86964	169.4	0.436836	1	26	48	1.24128	214	5.53404	146	1.64834	4.8	3	2	95	5.27345	108.5	72	0
10024	1	47	175	0	19.3124	74.6	0	0	3881	129.367	17	20	57.4	2.97218	172.4	0.432715	0	15	55.3	1.43006	165	4.2669	132	1.49028	4.7	3	1	87	4.82937	132	93	0
15070	1	54	175	0	19.2436	75	0	0	1700	56.6667	25	26	52.9	2.74896	165.8	0.452352	0	61	58.9	1.52315	161	4.16346	118	1.33222	5.1	3	3	101	5.60651	99	65	0
14358	1	50	175	0	20.9105	76	0	0	2571	85.7	17	24	63.6	3.04154	174.4	0.43578	0	19	52.2	1.34989	312	8.06832	114	1.28706	5.5	3	2	87	4.82937	119	76	0
5738	1	46	175	0	21.203	76.3	0	0	447	14.9	20	15	60.2	2.83923	168.5	0.452819	0	34	45.7	1.1818	152	3.93072	69	0.77901	5.1	3	3	98	5.43998	152.5	94	0
12025	1	43	175	0	24.6936	76.3	0	0	3280	109.333	15	21	62.9	2.54722	159.6	0.47807	1	23	72	1.86192	213	5.50818	71	0.80159	5.5	3	1	96	5.32896	125.5	83.5	0
3824	1	45	175	0	19.5778	77	0	0	1827	60.9	37	34	60.3	3.08002	175.5	0.438746	0	32	90.5	2.34033	219	5.66334	69	0.77901	4.7	3	1	91	5.05141	115	74.5	0
1055	1	44	175	0	21.3777	77.4	0	0	1919	63.9667	10	11	64.5	3.01717	173.7	0.445596	0	16	69	1.78434	212	5.48232	89	1.00481	4.8	3	2	98	5.43998	107	63	0
269	1	50	175	0	20.4073	79	0	0	2056	68.5333	28	32	58.7	2.87642	169.6	0.465802	0	21	49.2	1.27231	201	5.19786	95	1.07255	4.7	3	2	96	5.32896	132	83.5	0
4466	1	55	175	0	23.8041	79.2	0	0	2510	83.6667	22	23	65.2	2.73903	165.5	0.47855	1	16	40.1	1.03699	234	6.05124	149	1.68221	5.554	3	2	100	5.551	122	81	0
2421	1	58	175	0	22.8634	79.8	0	0	410	13.6667	12	12	70.5	3.08354	175.6	0.454442	1	15	42.3	1.09388	242	6.25812	114	1.28706	5.4	3	3	88	4.88488	138	87.5	0
8775	1	52	175	0	20.9422	80.5	0	0	4369	145.633	11	17	57.5	2.74565	165.7	0.485818	0	18	63.5	1.64211	155	4.0083	39	0.44031	5.4	3	2	96	5.32896	109.5	74	0
14068	1	40	175	0	24.0136	81.5	0	0	1464	48.8	19	27	74.3	3.09408	175.9	0.463331	1	14	56.8	1.46885	197	5.09442	44	0.49676	5.1	3	3	87	4.82937	121.5	75	0
19190	1	66	175	0	23.8947	83	0	0	336	11.2	13	25	61.4	2.56961	160.3	0.517779	0	18	71	1.83606	234	6.05124	61	0.68869	5.6	3	2	96	5.32896	123	70.5	0
3270	1	49	175	0	23.3031	83.7	0	0	2659	88.6333	20	17	68.3	2.93094	171.2	0.488902	0	43	33.5	0.86631	184	4.75824	136	1.53544	4.8	3	3	83	4.60733	110	70	0
16902	1	46	175	0	23.6369	84	0	0	924	30.8	21	26	66	2.79224	167.1	0.502693	0	24	57	1.47402	261	6.74946	60	0.6774	5.5	3	2	99	5.49549	126.5	84.5	0
623	1	53	175	0	21.1058	85.1	0	0	351	11.7	12	12	63.9	3.0276	174	0.48908	1	9	69.9	1.80761	211	5.45646	80	0.9032	4.8	3	1	89	4.94039	112	71.5	0
2214	1	54	175	0	22.9023	85.3	0	0	3066	102.2	17	13	69.1	3.01717	173.7	0.491077	0	14	41.5	1.07319	167	4.31862	77	0.86933	5	3	3	91	5.05141	119.5	74.5	0
14090	1	43	175	0	22.2575	85.5	0	0	2394	79.8	17	21	70.6	3.17196	178.1	0.480067	0	22	65.9	1.70417	218	5.63748	70	0.7903	5.5	3	2	105	5.82855	155.5	97	0
5143	1	52	175	0	21.7531	85.8	0	0	3306	110.2	13	13	69	3.17196	178.1	0.481752	0	19	46.9	1.21283	153	3.95658	55	0.62095	5	3	1	95	5.27345	117.5	74	0
9113	1	44	175	0	23.8475	86	0	0	4379	145.967	21	24	73.2	3.0695	175.2	0.490868	0	14	38.5	0.99561	219	5.66334	83	0.93707	5	3	3	97	5.38447	102.5	70	0
5770	1	49	175	0	24.9716	87	0	0	2900	96.6667	58	50	70.9	2.83922	168.5	0.51632	0	47	64.1	1.65763	199	5.14614	63	0.71127	5.1	3	1	92	5.10692	142.5	93.5	0
1141	1	64	175	0	21.6916	87	0	0	2776	92.5333	25	46	62.1	2.86286	169.2	0.514184	0	57	45.9	1.18697	225	5.8185	532	6.00628	5.1	3	2	92	5.10692	112.5	75.5	0
11294	1	58	175	0	23.5869	87.5	0	0	707	23.5667	16	22	72.4	3.0695	175.2	0.499429	0	28	58.2	1.50505	249	6.43914	79	0.89191	5.044	3	2	98	5.43998	151.5	90	0
2376	1	43	175	0	24.6777	87.7	0	0	3920	130.667	16	15	77.4	3.13644	177.1	0.4952	0	14	45.1	1.16629	202	5.22372	58	0.65482	5.044	3	1	93	5.16243	125	80	0
4558	1	60	175	0	23.5623	88	0	0	2192	73.0667	13	16	61	2.58888	160.9	0.546924	1	17	51.3	1.32662	223	5.76678	94	1.06126	5.4	3	3	93	5.16243	147	92	0
7262	1	45	175	0	23.4132	89	0	0	4326	144.2	27	20	73.6	3.14353	177.3	0.501974	0	29	40.3	1.04216	211	5.45646	69	0.77901	4.8	3	1	86	4.77386	121.5	74.5	0
7797	1	46	175	0	25.0695	84.3	0	1	4352	145.067	17	15	68.5	2.73241	165.3	0.509982	0	20	51.7	1.33696	175	4.5255	100	1.129	5	3	3	98	5.43998	110.5	68	0
2237	1	55	175	0	25.355	85.8	0	1	2702	90.0667	28	22	69.7	2.74896	165.8	0.517491	0	28	54	1.39644	162	4.18932	64	0.72256	4.9	3	2	102	5.66202	122.5	83.5	0
2867	1	55	175	0	26.2037	87.2	0	1	2924	97.4667	18	17	84.9	3.24	180	0.484444	1	17	37.8	0.977508	163	4.21518	69	0.77901	5.248	3	3	99	5.49549	109.5	76	0
11494	1	57	175	0	25.8724	87.7	0	1	1837	61.2333	19	20	75.3	2.91044	170.6	0.514068	0	14	36.1	0.933546	186	4.80996	176	1.98704	5.044	3	3	99	5.49549	129.5	87	0
3764	1	49	175	1	23.6654	79	0	0	4375	145.833	31	21	69.2	2.9241	171	0.461988	0	13	57.5	1.48695	229	5.92194	60	0.6774	5.6	3	3	92	5.10692	105.5	62.5	0
397	1	54	175	1	23.3909	81.2	0	0	680	22.6667	27	20	62.3	2.66342	163.2	0.497549	0	28	33.4	0.863724	174	4.49964	115	1.29835	5.4	3	3	90	4.9959	91.5	57	0
6480	1	52	175	1	24.0084	82.6	0	0	3476	115.867	23	23	67.6	2.81568	167.8	0.492253	0	11	63	1.62918	201	5.19786	63	0.71127	4.6	3	2	100	5.551	106.5	70.5	0
3690	1	53	175	1	23.0115	83	0	0	1822	60.7333	22	18	64.1	2.78556	166.9	0.497304	0	15	54	1.39644	230	5.9478	65	0.73385	5.2	3	3	96	5.32896	119	77.5	0
9160	1	57	175	1	25.1606	86.6	0	1	743	24.7667	15	12	73.4	2.91726	170.8	0.507026	0	16	47.8	1.23611	190	4.9134	118	1.33222	5.2	3	3	94	5.21794	116.5	65	0
9267	1	45	175	1	25.3559	88	0	1	4376	145.867	42	20	78.9	3.1117	176.4	0.498866	0	21	30.9	0.799074	161	4.16346	101	1.14029	4.9	3	2	91	5.05141	132	82.5	0
12851	1	35	175	1	28.6765	88.5	0	1	380	12.6667	21	18	82	2.85948	169.1	0.523359	0	64	40.4	1.04474	266	6.87876	191	2.15639	5.6	3	1	107	5.93957	135.5	84	0
5538	1	36	175	0	27.5328	97	1	1	2186	72.8667	37	20	91.3	3.31604	182.1	0.532674	0	37	35.3	0.912858	216	5.58576	120	1.3548	5.1	3	2	95	5.27345	115	68.5	0
6476	1	38	175	1	26.0021	92.2	1	1	4384	146.133	22	16	82.2	3.16128	177.8	0.51856	0	15	36.6	0.946476	145	3.7497	150	1.6935	4.9	3	2	94	5.21794	124.5	74	0
15770	1	51	175	1	25.3245	92.5	1	1	2128	70.9333	36	27	78	3.08002	175.5	0.527066	0	49	53.4	1.38092	256	6.62016	89	1.00481	5	3	2	98	5.43998	118	72	0
475	1	47	175	1	26.9089	94.2	1	1	4174	139.133	54	34	79.7	2.96184	172.1	0.547356	0	40	48.9	1.26455	288	7.44768	268	3.02572	5.5	3	3	104	5.77304	125.5	80.5	1
948	1	48	174	0	20.7637	77.5	0	0	728	24.2667	33	29	62	2.98598	172.8	0.448495	1	23	72.1	1.86451	181	4.68066	32	0.36128	4.9	3	2	93	5.16243	110.5	69	0
17	1	44	173.5	0	23.5531	80	0	0	239	7.96667	20	20	70.9	3.01022	173.5	0.461095	0	21	68	1.75848	282	7.29252	97	1.09513	5.2	3	2	103	5.71753	116	72.5	0
12817	1	46	171.5	0	23.0162	76.5	0	0	244	8.13333	35	24	63.5	2.75892	166.1	0.460566	0	24	37.2	0.961992	202	5.22372	225	2.54025	5.5	3	3	102	5.66202	112.5	67	0
3272	1	53	171.5	0	21.4927	81	0	0	643	21.4333	10	12	66.5	3.09408	175.9	0.460489	0	20	39.8	1.02923	178	4.60308	83	0.93707	5	3	3	106	5.88406	110.5	66.5	0
6985	1	41	171	0	20.9187	71.6	0	0	4383	146.1	41	24	60.1	2.87302	169.5	0.422419	1	27	79.4	2.05328	208	5.37888	44	0.49676	4.9	3	2	90	4.9959	108.5	73.5	0
15196	1	63	171	0	21.3974	73.5	0	0	460	15.3333	17	26	57.2	2.67322	163.5	0.449541	1	18	91.3	2.36102	232	5.99952	97	1.09513	5.6	3	3	90	4.9959	148	91	0
10623	1	47	171	0	23.8893	76	0	0	809	26.9667	11	19	70.1	2.93437	171.3	0.443666	1	20	73.3	1.89554	165	4.2669	37	0.41773	4.6	3	2	90	4.9959	112	77	0
8748	1	44	171	0	25.357	87.5	0	1	3640	121.333	30	22	68.7	2.70932	164.6	0.531592	1	104	68.4	1.76882	220	5.6892	64	0.72256	5.6	3	1	96	5.32896	122	78.5	0
11329	1	35	171	0	25.2856	88	0	1	2431	81.0333	17	14	85.7	3.38928	184.1	0.478001	0	20	49.4	1.27748	229	5.92194	193	2.17897	5.146	3	3	98	5.43998	109.5	69.5	0
731	1	45	171	1	24.9702	84	0	0	4414	147.133	27	21	73.7	2.95152	171.8	0.488941	0	29	48.5	1.25421	226	5.84436	178	2.00962	5	3	2	100	5.551	140	92.5	0
4432	1	34	170	0	19.1842	73.5	0	0	2920	97.3333	20	15	55.9	2.91385	170.7	0.43058	0	24	57.4	1.48436	223	5.76678	63	0.71127	4.6	3	2	85	4.71835	101.5	58.5	0
7471	1	46	170	0	20.9183	74.5	0	0	2833	94.4333	9	16	66.8	3.19337	178.7	0.4169	1	19	72.3	1.86968	167	4.31862	32	0.36128	5.2	3	1	102	5.66202	110	70.5	0
5931	1	46	170	0	22.7089	78	0	0	4633	154.433	14	12	61.9	2.7258	165.1	0.472441	0	15	69.3	1.7921	219	5.66334	132	1.49028	4.7	3	3	93	5.16243	104.5	67.5	0
790	1	62	170	0	23.0287	78.5	0	0	4709	156.967	34	34	63	2.73572	165.4	0.474607	1	47	60.5	1.56453	194	5.01684	62	0.69998	4.7	3	2	93	5.16243	133.5	82.5	0
19976	1	41	170	0	24.3645	79.5	0	0	650	21.6667	10	9	75.3	3.09056	175.8	0.452218	0	22	60	1.5516	197	5.09442	82	0.92578	5.2	3	3	89	4.94039	117.5	67.5	0
7205	1	38	170	0	22.7851	79.8	0	0	4536	151.2	22	14	67.8	2.97563	172.5	0.462609	0	15	50	1.293	188	4.86168	85	0.95965	5.1	3	3	108	5.99508	95.5	57	0
2783	1	39	170	1	24.7851	84.6	0	0	4083	136.1	26	18	76.6	3.09056	175.8	0.481229	0	28	28.5	0.73701	193	4.99098	289	3.26281	5.1	3	1	90	4.9959	127.5	82	0
9492	1	38	168	0	20.3307	48.5	0	0	698	23.2667	15	11	61.2	3.01022	173.5	0.279539	0	30	64.4	1.66538	211	5.45646	66	0.74514	4.9	3	3	106	5.88406	114	70.5	0
18799	1	37	168	0	16.0748	63.5	0	0	721	24.0333	17	18	45.1	2.80563	167.5	0.379104	0	30	62	1.60332	196	5.06856	45	0.50805	5	3	1	96	5.32896	103	65	0
3668	1	33	168	0	17.1201	67	0	0	637	21.2333	12	17	55.1	3.21844	179.4	0.373467	0	21	85.3	2.20586	169	4.37034	73	0.82417	5.1	3	3	97	5.38447	121	77.5	0
11904	1	39	168	0	16.3248	70.5	0	0	1833	61.1	8	21	53.6	3.28334	181.2	0.389073	1	21	51	1.31886	124	3.20664	61	0.68869	5.1	3	3	84	4.66284	122	84	0
897	1	32	168	0	20.0674	71	0	0	2326	77.5333	6	14	56.1	2.79558	167.2	0.424641	0	9	80.4	2.07914	200	5.172	45	0.50805	5.1	3	1	86	4.77386	124	78	0
15923	1	41	168	0	19.3337	72	0	0	1901	63.3667	55	33	52	2.6896	164	0.439024	0	75	74	1.91364	176	4.55136	55	0.62095	4.8	3	3	100	5.551	120.5	84	0
14350	1	35	168	0	18.7001	72	0	0	1855	61.8333	16	17	57.4	3.0695	175.2	0.410959	0	20	51.5	1.33179	175	4.5255	56	0.63224	5.4	3	2	96	5.32896	132	84.5	0
4421	1	40	168	0	21.106	72	0	0	3657	121.9	26	19	58.3	2.76224	166.2	0.433213	0	33	54.1	1.39903	224	5.79264	79	0.89191	4.636	3	3	93	5.16243	132	81.5	0
19016	1	55	168	0	23.8028	74	0	0	1089	36.3	16	15	70.5	2.96184	172.1	0.429983	1	28	78	2.01708	241	6.23226	49	0.55321	5.1	3	2	99	5.49549	132.5	89	0
6127	1	42	168	0	19.5346	74.6	0	0	4382	146.067	10	11	61.2	3.1329	177	0.421469	0	13	42.6	1.10164	163	4.21518	92	1.03868	5.1	3	3	88	4.88488	101	66.5	0
5652	1	45	168	0	19.0708	75	0	0	1104	36.8	14	20	60.9	3.19337	178.7	0.419698	0	19	65	1.6809	239	6.18054	59	0.66611	5	3	3	88	4.88488	119	73.5	0
16597	1	35	168	0	22.6285	75.5	0	0	1838	61.2667	13	17	67.1	2.96528	172.2	0.438444	0	28	50	1.293	207	5.35302	158	1.78382	5.1	3	3	102	5.66202	133	78.5	0
3267	1	42	168	0	19.8951	75.8	0	0	1491	49.7	20	13	57.7	2.90021	170.3	0.445097	0	58	32.5	0.84045	173	4.47378	143	1.61447	4.6	3	3	97	5.38447	106.5	64	0
9314	1	27	168	0	23.6936	76.7	0	0	2171	72.3667	18	12	66	2.78556	166.9	0.459557	1	41	53.7	1.38868	186	4.80996	331	3.73699	4.8	3	3	87	4.82937	119.5	73	0
16155	1	39	168	0	20.6242	77	0	0	339	11.3	14	20	66.6	3.22921	179.7	0.428492	0	26	41	1.06026	222	5.74092	210	2.3709	5.2	3	2	99	5.49549	122.5	85	0
18114	1	40	168	0	20.1981	77.5	0	0	1450	48.3333	17	12	64.5	3.19337	178.7	0.433688	0	13	60	1.5516	194	5.01684	52	0.58708	5.5	3	1	101	5.60651	111	69.5	0
294	1	67	168	0	21.8105	77.6	0	0	4403	146.767	18	16	64.9	2.97563	172.5	0.449855	1	7	60.5	1.56453	180	4.6548	48	0.54192	5.2	3	1	101	5.60651	117	72.5	0
14972	1	51	168	0	21.5406	79	0	0	2557	85.2333	13	14	66.8	3.10112	176.1	0.448609	1	16	59	1.52574	196	5.06856	36	0.40644	5.2	3	1	101	5.60651	147	97.5	0
14989	1	34	168	0	23.3301	79.5	0	0	2576	85.8667	19	18	69.1	2.96184	172.1	0.461941	0	24	70.7	1.8283	178	4.60308	108	1.21932	5.2	3	3	96	5.32896	118	72.5	0
10297	1	44	168	0	23.9127	80.5	0	0	3968	132.267	21	16	63.3	2.64713	162.7	0.494776	0	46	24.9	0.643914	152	3.93072	148	1.67092	4.5	3	1	99	5.49549	103	67.5	0
730	1	45	168	0	22.2497	80.8	0	0	1869	62.3	33	25	65.9	2.96184	172.1	0.469494	0	38	58.7	1.51798	186	4.80996	67	0.75643	5.146	3	3	104	5.77304	125.5	84	0
13580	1	45	168	0	22.0084	81.5	0	0	2504	83.4667	12	17	61.6	2.79893	167.3	0.487149	0	19	54.1	1.39903	128	3.31008	20	0.2258	5	3	3	95	5.27345	115.5	73	0
14812	1	36	168	0	20.7554	82.5	0	0	1830	61	42	33	64	3.08354	175.6	0.469818	0	42	58.9	1.52315	199	5.14614	60	0.6774	5.1	3	1	109	6.05059	104	69	0
15242	1	53	168	0	22.7877	82.5	0	0	1096	36.5333	22	24	66.4	2.91385	170.7	0.483304	0	20	55.9	1.44557	161	4.16346	120	1.3548	4.9	3	3	100	5.551	164	97.5	0
14376	1	39	168	0	23.9849	84	0	0	2849	94.9667	30	20	72.2	3.01023	173.5	0.48415	0	51	64.3	1.6628	267	6.90462	222	2.50638	5.4	3	2	96	5.32896	125.5	81	0
16389	1	40	168	0	23.8422	84	0	0	1862	62.0667	71	49	72.6	3.04503	174.5	0.481375	0	45	50	1.293	176	4.55136	40	0.4516	5.1	3	3	93	5.16243	127.5	91.5	0
9056	1	34	168	0	24.4337	85.5	0	0	3639	121.3	24	22	75.6	3.09408	175.9	0.486072	1	30	65.9	1.70417	165	4.2669	46	0.51934	4.942	3	1	81	4.49631	126.5	85.5	0
6449	1	35	168	0	23.8731	87.2	0	0	4442	148.067	25	19	66.5	2.78556	166.9	0.522469	0	52	51.8	1.33955	203	5.24958	121	1.36609	4.9	3	2	99	5.49549	120.5	78	0
14186	1	36	168	0	25.3662	82	0	1	308	10.2667	31	28	74	2.91726	170.8	0.480094	1	35	65.5	1.69383	225	5.8185	71	0.80159	5	3	1	93	5.16243	123.5	81.5	0
3945	1	53	168	1	23.5363	83.5	0	0	4233	141.1	27	22	68.1	2.8934	170.1	0.490888	0	22	28.4	0.734424	166	4.29276	144	1.62576	5.1	3	3	108	5.99508	136	88	0
16278	1	59	168	1	24.3544	84	0	0	340	11.3333	30	25	76.3	3.1329	177	0.474576	1	37	57	1.47402	188	4.86168	56	0.63224	5.4	3	2	101	5.60651	120	79	0
16567	1	40	168	1	27.6129	89	0	1	1806	60.2	22	27	81.5	2.95152	171.8	0.518044	0	31	58	1.49988	277	7.16322	186	2.09994	5.7	3	3	100	5.551	127.5	81.5	0
7199	1	39	168	0	27.5463	90.6	1	1	4410	147	19	13	77.1	2.79893	167.3	0.541542	0	15	54.9	1.41971	174	4.49964	45	0.50805	5	3	3	96	5.32896	117	76.5	0
4626	1	32	168	0	25.1782	92.5	1	1	357	11.9	25	18	85.8	3.40772	184.6	0.501083	0	17	44.8	1.15853	221	5.71506	88	0.99352	4.6	3	3	94	5.21794	127	79	0
5904	1	56	168	1	24.0425	93	1	0	1448	48.2667	14	9	68.1	2.83249	168.3	0.552585	0	21	85.4	2.20844	189	4.88754	55	0.62095	5.9	3	1	93	5.16243	151	90	0
4810	1	53	168	1	26.3967	97.6	1	1	2404	80.1333	75	43	88.4	3.3489	183	0.533333	0	68	53.8	1.39127	272	7.03392	215	2.42735	5.5	3	3	100	5.551	116	73	0
1339	1	45	168	1	29.6026	99.4	1	1	1490	49.6667	48	33	88.7	2.99636	173.1	0.574235	1	79	39.6	1.02406	226	5.84436	188	2.12252	5.2	3	3	98	5.43998	137.5	81	1
19835	1	43	167	0	25.7754	88	0	1	728	24.2667	32	30	81.3	3.15418	177.6	0.495495	0	58	81	2.09466	228	5.89608	104	1.17416	5.2	3	2	108	5.99508	125	89	0
5145	1	46	167	1	21.4498	77.8	0	0	4359	145.3	38	29	67.2	3.1329	177	0.439548	0	48	68.7	1.77658	267	6.90462	95	1.07255	4.8	3	1	103	5.71753	125.5	82.5	0
5252	1	42	166.2	0	21.0816	74.8	0	0	4311	143.7	15	15	55.6	2.63738	162.4	0.460591	0	22	57.1	1.47661	216	5.58576	113	1.27577	5.1	3	3	98	5.43998	103.5	65	0
2465	1	44	165	0	18.7022	71	0	0	4375	145.833	13	14	55.2	2.95152	171.8	0.413271	0	15	64.8	1.67573	179	4.62894	73	0.82417	4.9	3	2	89	4.94039	107	73	0
8022	1	60	165	0	21.7842	73.8	0	0	1476	49.2	20	21	57.1	2.62116	161.9	0.455837	0	27	62.2	1.60849	213	5.50818	250	2.8225	6.1	3	3	107	5.93957	116.5	72	1
203	1	51	165	0	24.0055	78	0	0	3185	106.167	16	13	68.4	2.84934	168.8	0.462085	0	15	27.2	0.703392	149	3.85314	110	1.2419	4.7	3	3	84	4.66284	110	70.5	0
19148	1	34	165	0	24.3454	79.5	0	0	725	24.1667	21	12	66.2	2.7192	164.9	0.48211	0	29	65	1.6809	248	6.41328	139	1.56931	5.1	3	1	94	5.21794	116	63	0
3497	1	54	165	0	21.9156	81.8	0	0	1071	35.7	24	20	60.1	2.74234	165.6	0.493961	0	12	45.8	1.18439	223	5.76678	153	1.72737	5.6	3	3	106	5.88406	119.5	79.5	0
5398	1	43	165	0	25.4184	85.3	0	1	4402	146.733	24	27	74.5	2.93094	171.2	0.498248	1	33	50.7	1.3111	234	6.05124	70	0.7903	5.5	3	2	100	5.551	124.5	79	0
19567	1	45	165	0	26.2915	88	0	1	351	11.7	21	8	77.6	2.95152	171.8	0.512224	1	21	50	1.293	206	5.32716	116	1.30964	5.2	3	3	103	5.71753	139.5	91	0
14952	1	34	163.2	0	28.5339	87	0	1	298	9.93333	22	21	72.5	2.54084	159.4	0.545797	0	44	43	1.11198	233	6.02538	112	1.26448	4.9	3	3	92	5.10692	129.5	83.5	0
15043	1	26	162	0	20.8014	69	0	0	2139	71.3	38	30	59.2	2.84597	168.7	0.40901	0	25	68.6	1.774	173	4.47378	65	0.73385	5.4	3	3	97	5.38447	114.5	62.5	0
12538	1	38	162	0	19.08	69.6	0	0	3240	108	29	25	58.7	3.07652	175.4	0.396807	0	30	63.6	1.6447	212	5.48232	113	1.27577	4.3	3	2	82	4.55182	105.5	70	0
16282	1	38	162	0	21.4463	74.5	0	0	1477	49.2333	27	27	58.6	2.73241	165.3	0.450696	0	107	41	1.06026	283	7.31838	201	2.26929	6	3	3	104	5.77304	127.5	80.5	0
12912	1	38	162	0	21.5931	75	0	0	2948	98.2667	18	19	65	3.01022	173.5	0.432277	0	14	48.8	1.26197	201	5.19786	112	1.26448	5	3	3	87	4.82937	104	66.5	0
20394	1	31	162	0	22.5894	76	0	0	385	12.8333	12	14	64.9	2.87303	169.5	0.448378	0	17	57	1.47402	180	4.6548	56	0.63224	5.2	3	2	102	5.66202	96.5	63.5	0
18048	1	39	162	0	22.3098	82	0	0	712	23.7333	20	19	69.5	3.11522	176.5	0.464589	0	20	72	1.86192	157	4.06002	48	0.54192	5.2	3	3	100	5.551	102	49	0
18172	1	42	162	0	26.3164	88	0	1	1400	46.6667	32	23	83.1	3.15773	177.7	0.495217	0	21	39	1.00854	222	5.74092	103	1.16287	5.6	3	1	105	5.82855	121	68.5	0
17453	1	35	161	0	22.3575	77	0	0	1490	49.6667	32	35	60.5	2.70603	164.5	0.468085	0	26	45	1.1637	219	5.66334	119	1.34351	5.5	3	3	104	5.77304	119	68.5	0
19719	1	33	159.25	0	20.5494	73	0	0	734	24.4667	23	19	53.2	2.58888	160.9	0.453698	0	27	75	1.9395	218	5.63748	36	0.40644	5.5	3	2	85	4.71835	111	55.5	0
20614	1	40	159.25	0	22.8522	77	0	0	376	12.5333	9	10	65.5	2.86625	169.3	0.454814	0	13	69	1.78434	193	4.99098	38	0.42902	5.3	3	3	96	5.32896	119	76	0
20141	1	35	159.25	0	23.2072	80.5	0	0	778	25.9333	8	7	65.5	2.8224	168	0.479167	0	10	58	1.49988	156	4.03416	22	0.24838	5.1	3	3	108	5.99508	102	55.5	0
10979	1	40	159.25	0	22.6722	81	0	0	3652	121.733	28	23	61.8	2.7258	165.1	0.490612	0	53	69.5	1.79727	196	5.06856	85	0.95965	5.044	3	3	97	5.38447	111	63.5	0
17060	1	48	159	0	20.4398	70	0	0	700	23.3333	21	21	56.8	2.77889	166.7	0.419916	0	24	96	2.48256	224	5.79264	47	0.53063	5.4	3	1	92	5.10692	121	83	0
6877	1	50	159	0	22.455	80	0	0	3709	123.633	26	19	62.4	2.77889	166.7	0.479904	1	17	51.8	1.33955	226	5.84436	87	0.98223	5.2	3	3	93	5.16243	89.5	57	0
11313	1	46	159	0	23.8289	84.8	0	0	3254	108.467	19	23	71.4	2.99636	173.1	0.48989	0	35	61.1	1.58005	211	5.45646	90	1.0161	5.656	3	2	105	5.82855	114.5	76.5	1
17286	1	40	159	0	23.4962	86	0	0	724	24.1333	23	27	75.2	3.20052	178.9	0.480715	0	12	52	1.34472	177	4.57722	43	0.48547	5.5	3	1	93	5.16243	113	72	0
13122	1	36	159	1	20.2503	71	0	0	365	12.1667	23	23	57.7	2.84934	168.8	0.420616	0	15	47.9	1.23869	167	4.31862	53	0.59837	5.6	3	2	102	5.66202	108	67.5	0
14347	1	50	159	1	23.3942	84.5	0	0	1107	36.9	10	18	64	2.73572	165.4	0.510883	0	25	44	1.13784	200	5.172	155	1.74995	4.9	3	2	88	4.88488	130.5	87.5	0
8664	1	35	159	1	23.6103	86.9	0	0	1423	47.4333	38	21	70.5	2.98598	172.8	0.502894	0	50	63	1.62918	242	6.25812	140	1.5806	5	3	1	88	4.88488	114	68	0
11464	1	41	159	1	27.9463	89.5	0	1	3599	119.967	36	23	72.8	2.605	161.4	0.554523	0	45	40.4	1.04474	232	5.99952	228	2.57412	5.452	3	1	105	5.82855	135	88.5	0
11101	1	40	159	1	30.8813	99	1	1	3662	122.067	20	15	90.3	2.9241	171	0.578947	0	36	50.2	1.29817	226	5.84436	134	1.51286	5.656	3	2	91	5.05141	151	98.5	0
6726	1	57	157.5	1	23.3425	77.5	0	0	576	19.2	26	22	64.4	2.75892	166.1	0.466586	1	34	34	0.87924	204	5.27544	346	3.90634	5.2	3	2	90	4.9959	120	75	0
8972	1	33	157.5	1	35.2892	116.7	1	1	2340	78	51	32	121.3	3.43732	185.4	0.62945	0	52	46.1	1.19215	159	4.11174	111	1.25319	5.6	3	1	96	5.32896	157.5	96	1
17896	1	35	154.14	0	20.7963	73	0	0	1531	51.0333	17	14	65.3	3.13998	177.2	0.411964	0	13	67	1.73262	192	4.96512	61	0.68869	5.4	3	2	90	4.9959	116.5	68	0
7558	1	35	154.14	1	26.7758	93	1	1	4403	146.767	32	19	88.4	3.30149	181.7	0.511833	0	29	50.9	1.31627	270	6.9822	201	2.26929	4.7	3	2	107	5.93957	157.5	104.5	0
15798	1	59	154	0	17.438	61	0	0	1040	34.6667	8	23	49.1	2.81568	167.8	0.363528	0	15	63	1.62918	190	4.9134	35	0.39515	5.1	3	2	88	4.88488	119	75.5	0
19231	1	49	154	0	16.2402	65	0	0	1171	39.0333	25	17	47.1	2.90021	170.3	0.381679	0	22	105	2.7153	193	4.99098	50	0.5645	5.1	3	1	99	5.49549	124	81.5	0
726	1	59	154	0	19.5062	65	0	0	2170	72.3333	16	13	52.4	2.68632	163.9	0.396583	0	37	36.2	0.936132	203	5.24958	113	1.27577	5.4	3	3	94	5.21794	104	67	0
3104	1	54	154	0	17.6401	65.5	0	0	3974	132.467	12	18	50.8	2.87981	169.7	0.385975	0	8	59.5	1.53867	166	4.29276	63	0.71127	4.7	3	2	89	4.94039	121.5	80.5	0
10874	1	36	154	0	18.1811	66	0	0	3119	103.967	17	19	48.9	2.6896	164	0.402439	1	19	75.8	1.96019	192	4.96512	47	0.53063	5.35	3	1	87	4.82937	112.5	67	0
4944	1	41	154	0	17.69	66.4	0	0	2246	74.8667	17	12	52.7	2.97908	172.6	0.384705	0	29	93.7	2.42308	204	5.27544	35	0.39515	4.8	3	3	93	5.16243	101	66.5	0
8409	1	35	154	0	19.7271	66.7	0	0	4286	142.867	15	19	46.3	2.34702	153.2	0.435379	1	55	57	1.47402	166	4.29276	33	0.37257	4.8	3	3	89	4.94039	99.5	61	0
18792	1	56	154	0	18.5712	67	0	0	746	24.8667	10	11	49.1	2.64388	162.6	0.412054	0	34	108	2.79288	217	5.61162	45	0.50805	5.2	3	3	99	5.49549	142.5	85.5	0
6411	1	42	154	0	17.5763	68	0	0	1841	61.3667	17	16	48.2	2.74234	165.6	0.410628	0	21	51	1.31886	115	2.9739	30	0.3387	5.1	3	3	93	5.16243	93.5	63	0
8686	1	56	154	0	20.7063	68	0	0	361	12.0333	7	10	56.1	2.70932	164.6	0.413123	0	22	44.5	1.15077	253	6.54258	75	0.84675	5.1	3	3	92	5.10692	85	58	0
19265	1	52	154	0	19.563	68	0	0	1100	36.6667	20	13	47	2.4025	155	0.43871	0	22	65	1.6809	206	5.32716	76	0.85804	5.2	3	3	91	5.05141	97.5	62.5	0
4835	1	43	154	0	17.8478	68	0	0	4174	139.133	20	18	55.6	3.11522	176.5	0.385269	1	15	45.3	1.17146	150	3.879	39	0.44031	4.9	3	3	80	4.4408	97.5	61.5	0
1662	1	44	154	0	18.9619	68.2	0	0	4193	139.767	28	20	54.8	2.89	170	0.401176	1	38	89.5	2.31447	255	6.5943	67	0.75643	4.7	3	3	82	4.55182	104.5	66.5	0
10021	1	33	154	0	19.7628	68.7	0	0	3266	108.867	22	22	51.1	2.58566	160.8	0.427239	0	19	49	1.26714	169	4.37034	50	0.5645	4.7	3	3	93	5.16243	109.5	64.5	0
6264	1	42	154	0	19.7027	68.8	0	0	4376	145.867	34	17	58.9	2.98944	172.9	0.397918	0	30	73.4	1.89812	201	5.19786	37	0.41773	5.1	3	2	90	4.9959	106.5	63	0
8892	1	52	154	0	19.2597	69	0	0	734	24.4667	15	17	53.2	2.76224	166.2	0.415162	0	12	63	1.62918	194	5.01684	61	0.68869	4.8	3	3	95	5.27345	88.5	53.5	0
18653	1	34	154	0	22.3747	69	0	0	1077	35.9	22	35	63	2.81568	167.8	0.411204	0	20	78	2.01708	167	4.31862	54	0.60966	5	3	1	92	5.10692	113	57.5	0
2778	1	40	154	0	18.29	69	0	0	3654	121.8	18	25	50.4	2.7556	166	0.415663	0	26	66.2	1.71193	199	5.14614	129	1.45641	5.146	3	3	91	5.05141	116	78.5	0
11959	1	52	154	0	20.1084	69	0	0	3323	110.767	11	12	50.9	2.53128	159.1	0.43369	0	14	72.7	1.88002	209	5.40474	50	0.5645	5	3	3	90	4.9959	109.5	74	0
18309	1	35	154	0	19.1747	69	0	0	1118	37.2667	17	14	56.2	2.93094	171.2	0.403037	0	18	82	2.12052	184	4.75824	55	0.62095	5.2	3	2	88	4.88488	124	79.5	0
20929	1	44	154	0	21.4115	69	0	0	354	11.8	26	27	64.9	3.03108	174.1	0.396324	1	20	84	2.17224	177	4.57722	24	0.27096	5.2	3	1	79	4.38529	101	54.5	0
299	1	40	154	0	18.5386	69.4	0	0	1093	36.4333	15	8	55.1	2.97218	172.4	0.402552	0	12	42.8	1.10681	154	3.98244	59	0.66611	5	3	3	88	4.88488	90.5	60.5	0
4851	1	54	154	0	17.66	69.5	0	0	4357	145.233	11	13	51.7	2.92752	171.1	0.406195	0	13	62	1.60332	171	4.42206	25	0.28225	4.5	3	2	92	5.10692	120	79	0
6377	1	35	154	0	21.2129	69.5	0	0	4579	152.633	26	19	59.8	2.81904	167.9	0.413937	0	20	39.5	1.02147	209	5.40474	59	0.66611	4.9	3	1	87	4.82937	125.5	79.5	0
17056	1	48	154	0	20.0706	70	0	0	315	10.5	19	23	60	2.98944	172.9	0.404858	0	24	70	1.8102	192	4.96512	36	0.40644	5.2	3	2	103	5.71753	147	92	0
6641	1	58	154	0	20.5203	70	0	0	327	10.9	19	19	58.4	2.84597	168.7	0.414938	1	44	69.6	1.79986	138	3.56868	38	0.42902	4.4	3	3	99	5.49549	149.5	103.5	0
6982	1	37	154	0	21.2871	70	0	0	399	13.3	15	12	62.1	2.91726	170.8	0.409836	0	10	61	1.57746	210	5.4306	59	0.66611	4.8	3	3	96	5.32896	93.5	57.5	0
4092	1	50	154	0	19.4585	70	0	0	2669	88.9667	33	35	57.7	2.96528	172.2	0.406504	1	25	50.5	1.30593	172	4.44792	51	0.57579	4.8	3	1	88	4.88488	127.5	82	0
4939	1	39	154	0	21.1895	70.2	0	0	2194	73.1333	15	12	53.3	2.5154	158.6	0.442623	0	17	55.3	1.43006	192	4.96512	58	0.65482	4.7	3	1	98	5.43998	134.5	84.5	0
5730	1	39	154	0	20.1409	70.4	0	0	674	22.4667	25	20	54.9	2.7258	165.1	0.426408	0	26	55.6	1.43782	224	5.79264	86	0.97094	4.636	3	3	100	5.551	98.5	60.5	0
1305	1	46	154	0	20.5383	70.4	0	0	4366	145.533	5	12	56.8	2.76557	166.3	0.423331	0	13	29.9	0.773214	142	3.67212	45	0.50805	4.6	3	3	93	5.16243	106	59	0
235	1	75	154	0	20.4179	70.4	0	0	1843	61.4333	12	14	50.2	2.45862	156.8	0.44898	0	23	42.2	1.09129	171	4.42206	99	1.11771	4.8	3	3	80	4.4408	121.5	72	1
2948	1	58	154	0	19.0144	70.5	0	0	3997	133.233	19	19	55.6	2.9241	171	0.412281	0	13	62	1.60332	222	5.74092	60	0.6774	5.2	3	3	104	5.77304	125.5	79.5	0
7895	1	48	154	0	20.1523	70.5	0	0	702	23.4	22	23	54.4	2.69945	164.3	0.429093	0	21	65.8	1.70159	179	4.62894	42	0.47418	5	3	2	88	4.88488	107	68	0
12331	1	37	154	0	17.8163	70.8	0	0	3290	109.667	16	18	54.5	3.059	174.9	0.404803	0	36	59.5	1.53867	163	4.21518	40	0.4516	4.8	3	3	95	5.27345	99	60	0
15725	1	55	154	0	20.4144	71	0	0	1827	60.9	7	29	52	2.54722	159.6	0.444862	0	19	54	1.39644	206	5.32716	187	2.11123	5.6	3	3	108	5.99508	113	73.5	0
12676	1	38	154	0	22.2155	71	0	0	3365	112.167	19	22	63	2.83586	168.4	0.421615	0	19	73.1	1.89037	215	5.5599	37	0.41773	5.7	3	1	104	5.77304	106	61.5	0
19389	1	41	154	0	24.1603	71	0	0	1006	33.5333	15	14	67.3	2.78556	166.9	0.425404	1	22	75	1.9395	227	5.87022	48	0.54192	5.2	3	2	103	5.71753	115.5	69.5	0
4975	1	56	154	0	18.0802	71	0	0	2957	98.5667	12	14	51.7	2.85948	169.1	0.41987	0	13	58.2	1.50505	159	4.11174	71	0.80159	5.1	3	1	96	5.32896	114.5	72	0
8532	1	36	154	0	19.13	71	0	0	4169	138.967	13	13	61.5	3.21485	179.3	0.395984	0	12	46.7	1.20766	161	4.16346	105	1.18545	5	3	3	93	5.16243	94	59	0
11805	1	64	154	0	19.5753	71	0	0	2738	91.2667	17	32	49.8	2.54403	159.5	0.445141	1	18	57	1.47402	251	6.49086	96	1.08384	5.248	3	2	93	5.16243	102.5	70	0
9936	1	57	154	0	19.3771	71	0	0	709	23.6333	14	21	54.3	2.80228	167.4	0.424134	0	10	44.6	1.15336	150	3.879	64	0.72256	5.146	3	3	87	4.82937	92.5	61	0
14830	1	43	154	0	19.9397	71	0	0	2564	85.4667	26	18	60.3	3.02412	173.9	0.408281	0	26	42.2	1.09129	180	4.6548	185	2.08865	4.7	3	3	84	4.66284	122	76	0
447	1	51	154	0	19.4569	71.2	0	0	4312	143.733	10	15	53.1	2.7291	165.2	0.430993	0	12	58.4	1.51022	206	5.32716	85	0.95965	5.4	3	2	82	4.55182	112	68	0
4874	1	43	154	0	20.5457	71.3	0	0	4420	147.333	14	14	57.3	2.7889	167	0.426946	0	12	84.9	2.19551	256	6.62016	44	0.49676	5.2	3	2	94	5.21794	119	75.5	0
3452	1	38	154	0	19.2448	71.5	0	0	1569	52.3	10	16	61.8	3.21126	179.2	0.398996	0	17	44.3	1.1456	155	4.0083	38	0.42902	4.8	3	1	90	4.9959	116.5	77.5	0
11912	1	57	154	0	16.9322	71.7	0	0	1084	36.1333	16	16	51.5	3.04154	174.4	0.411124	0	12	48.8	1.26197	167	4.31862	66	0.74514	5.4	3	3	90	4.9959	108.5	68	0
15220	1	38	154	0	21.4721	72	0	0	2548	84.9333	19	20	54.9	2.5568	159.9	0.450281	1	18	66.3	1.71452	203	5.24958	32	0.36128	5	3	2	94	5.21794	120.5	76	0
3196	1	54	154	0	19.7824	72	0	0	1436	47.8667	14	14	56.3	2.84597	168.7	0.426793	0	70	46.4	1.1999	213	5.50818	76	0.85804	5.2	3	1	93	5.16243	103	72	0
4581	1	45	154	0	21.5317	72	0	0	3254	108.467	13	12	57.7	2.67977	163.7	0.439829	0	16	61.2	1.58263	173	4.47378	52	0.58708	4.9	3	2	92	5.10692	114	73	0
8645	1	45	154	0	21.3852	72	0	0	370	12.3333	14	10	54.2	2.53446	159.2	0.452261	0	16	51.4	1.3292	237	6.12882	113	1.27577	5.2	3	3	90	4.9959	99.5	57.5	0
395	1	56	154	0	19.2455	72.2	0	0	4305	143.5	15	12	58	3.0137	173.6	0.415899	0	16	52.1	1.34731	243	6.28398	77	0.86933	4.7	3	3	103	5.71753	124	74	0
5889	1	36	154	0	20.9279	72.2	0	0	355	11.8333	18	12	64.9	3.10112	176.1	0.409994	0	16	70.3	1.81796	202	5.22372	64	0.72256	5.5	3	3	100	5.551	103	64.5	0
7871	1	39	154	0	18.5287	72.2	0	0	351	11.7	13	16	59.7	3.22203	179.5	0.402228	0	13	66.8	1.72745	167	4.31862	24	0.27096	4.5	3	3	88	4.88488	109.5	63.5	0
17940	1	65	154	0	22.2221	72.5	0	0	1479	49.3	18	21	50.2	2.25901	150.3	0.482369	0	67	52	1.34472	176	4.55136	107	1.20803	5.2	3	2	104	5.77304	123	75	0
5442	1	50	154	0	20.6912	72.5	0	0	4431	147.7	22	26	56.4	2.7258	165.1	0.439128	0	23	34.8	0.899928	195	5.0427	137	1.54673	5.2	3	1	93	5.16243	111.5	71	0
8801	1	63	154	0	18.1103	72.5	0	0	4438	147.933	25	35	45.9	2.53446	159.2	0.455402	0	28	45.5	1.17663	221	5.71506	83	0.93707	4.5	3	2	89	4.94039	108.5	66.5	0
4628	1	52	154	0	21.2306	72.7	0	0	3309	110.3	17	17	53	2.4964	158	0.460127	1	30	72.9	1.88519	225	5.8185	67	0.75643	5.6	3	1	99	5.49549	122.5	72	0
3725	1	40	154	0	21.5385	72.8	0	0	4109	136.967	19	13	62.1	2.8832	169.8	0.42874	0	29	52.6	1.36024	238	6.15468	89	1.00481	4.7	3	3	100	5.551	117.5	81.5	0
13516	1	49	154	0	20.2513	73	0	0	1823	60.7667	15	18	60.4	2.98253	172.7	0.422698	1	21	64.3	1.6628	181	4.68066	53	0.59837	5.1	3	1	107	5.93957	116.5	79	0
10794	1	52	154	0	20.6523	73	0	0	3475	115.833	20	18	54.2	2.6244	162	0.450617	0	18	77.3	1.99898	229	5.92194	77	0.86933	5.554	3	2	101	5.60651	132	87.5	0
20897	1	50	154	0	19.1884	73	0	0	371	12.3667	11	11	49.8	2.59532	161.1	0.453135	0	15	102	2.63772	237	6.12882	65	0.73385	5.2	3	3	101	5.60651	108.5	61.5	0
10987	1	39	154	0	20.2995	73	0	0	3848	128.267	35	31	54	2.66016	163.1	0.447578	0	45	51.9	1.34213	196	5.06856	71	0.80159	4.84	3	3	98	5.43998	118	71	0
1405	1	74	154	0	19.4501	73	0	0	2613	87.1	21	23	54.7	2.81233	167.7	0.435301	1	17	68.1	1.76107	247	6.38742	88	0.99352	4.5	3	3	95	5.27345	116.5	76	0
2520	1	50	154	0	19.2454	73	0	0	910	30.3333	19	16	57.4	2.98253	172.7	0.422698	1	17	47.2	1.22059	177	4.57722	84	0.94836	5	3	2	94	5.21794	126	89	0
6188	1	50	154	0	22.1959	73	0	0	3638	121.267	17	12	58.9	2.65364	162.9	0.448128	0	16	57.7	1.49212	162	4.18932	39	0.44031	4.9	3	2	88	4.88488	96	54.5	0
15817	1	49	154	0	19.244	73	0	0	2214	73.8	18	26	58.8	3.0555	174.8	0.41762	0	34	54	1.39644	154	3.98244	114	1.28706	5	3	3	86	4.77386	130	85	0
11806	1	36	154	0	18.1801	73.2	0	0	3605	120.167	18	18	59.1	3.25081	180.3	0.40599	0	16	49.3	1.2749	208	5.37888	48	0.54192	4.942	3	3	93	5.16243	94	58	0
11377	1	69	154	0	20.0681	73.3	0	0	336	11.2	16	24	55.1	2.74565	165.7	0.442366	1	19	66.2	1.71193	154	3.98244	85	0.95965	5.146	3	1	98	5.43998	147	95	0
14096	1	47	154	0	21.9942	73.5	0	0	1162	38.7333	19	22	70	3.18266	178.4	0.411996	1	19	54.7	1.41454	191	4.93926	58	0.65482	5.7	3	3	101	5.60651	104.5	71.5	0
4433	1	33	154	0	19.3831	73.5	0	0	3680	122.667	23	18	61	3.14708	177.4	0.414318	0	20	31.5	0.81459	155	4.0083	57	0.64353	5.044	3	1	88	4.88488	114	72.5	0
13383	1	51	154	0	18.5437	73.5	0	0	847	28.2333	15	21	52.9	2.85272	168.9	0.435169	0	16	81.1	2.09725	198	5.12028	38	0.42902	4.9	3	3	87	4.82937	113	69	0
4592	1	47	154	0	20.9883	73.6	0	0	4369	145.633	23	17	61.3	2.92068	170.9	0.430661	0	16	39.2	1.01371	209	5.40474	144	1.62576	4.8	3	1	90	4.9959	119.5	76	0
8229	1	36	154	0	20.3004	73.7	0	0	3643	121.433	30	17	54.8	2.69945	164.3	0.44857	0	49	48.2	1.24645	259	6.69774	84	0.94836	4.9	3	3	105	5.82855	127	81	0
5714	1	53	154	0	22.006	73.8	0	0	2501	83.3667	17	15	56.9	2.58566	160.8	0.458955	0	31	58.9	1.52315	196	5.06856	56	0.63224	4.8	3	2	102	5.66202	146.5	90.5	0
12060	1	36	154	0	20.0003	73.8	0	0	3425	114.167	15	14	59.1	2.95496	171.9	0.429319	0	18	63	1.62918	168	4.34448	65	0.73385	5	3	3	90	4.9959	118.5	72.5	0
6895	1	57	154	0	19.0796	73.8	0	0	739	24.6333	18	16	54.3	2.84597	168.7	0.437463	0	15	60.7	1.5697	169	4.37034	21	0.23709	4.3	3	2	89	4.94039	91.5	61.5	0
8166	1	57	154	0	19.564	74	0	0	3843	128.1	20	20	59.3	3.03108	174.1	0.425043	0	29	45	1.1637	209	5.40474	130	1.4677	5.1	3	3	106	5.88406	106	66	0
9448	1	49	154	0	20.2261	74	0	0	1259	41.9667	19	16	54.4	2.6896	164	0.45122	0	48	65.1	1.68349	246	6.36156	75	0.84675	5.1	3	3	106	5.88406	119	80	0
14485	1	37	154	0	21.1667	74	0	0	1115	37.1667	26	25	56.1	2.65038	162.8	0.454545	0	70	80.2	2.07397	223	5.76678	118	1.33222	5.2	3	3	104	5.77304	143	99.5	0
6247	1	36	154	0	20.553	74	0	0	4262	142.067	17	13	61.3	2.98253	172.7	0.428489	0	13	42.7	1.10422	170	4.3962	67	0.75643	4.9	3	3	97	5.38447	111	66.5	0
3498	1	40	154	0	20.6061	74	0	0	4010	133.667	11	14	56.1	2.7225	165	0.448485	1	8	37.1	0.959406	195	5.0427	81	0.91449	4.9	3	3	95	5.27345	109.5	66.5	0
2751	1	64	154	0	20.9203	74	0	0	2630	87.6667	19	18	54.7	2.61469	161.7	0.457638	1	35	70.6	1.82572	230	5.9478	194	2.19026	4.8	3	2	84	4.66284	116.5	74	0
8118	1	53	154	0	19.6889	74.3	0	0	337	11.2333	15	15	56.3	2.85948	169.1	0.439385	0	22	61.2	1.58263	181	4.68066	44	0.49676	5.1	3	3	93	5.16243	113	80	0
6848	1	47	154	0	21.6892	74.5	0	0	2995	99.8333	13	15	61.8	2.84934	168.8	0.441351	0	21	37	0.95682	175	4.5255	41	0.46289	5.1	3	3	100	5.551	149	98	1
4864	1	41	154	0	21.7265	74.5	0	0	4400	146.667	32	16	64.8	2.98253	172.7	0.431384	0	53	40.7	1.0525	240	6.2064	124	1.39996	4.7	3	3	96	5.32896	112.5	68.5	0
10256	1	36	154	0	22.838	74.5	0	0	3894	129.8	17	20	61.5	2.69288	164.1	0.453991	0	20	67.1	1.73521	194	5.01684	29	0.32741	4.8	3	2	93	5.16243	118	80	0
13123	1	31	154	0	21.1164	74.5	0	0	1836	61.2	20	18	64.3	3.04502	174.5	0.426934	0	17	61.4	1.5878	163	4.21518	37	0.41773	5.5	3	3	91	5.05141	106.5	67.5	0
19735	1	35	154	0	20.6951	74.5	0	0	730	24.3333	21	43	68.4	3.30512	181.8	0.409791	0	14	47	1.21542	173	4.47378	62	0.69998	5	3	2	90	4.9959	109.5	72	0
8095	1	48	154	0	19.9594	74.5	0	0	4120	137.333	29	23	52.9	2.65038	162.8	0.457617	0	82	65.7	1.699	156	4.03416	72	0.81288	4.7	3	3	86	4.77386	113	73.5	0
3348	1	49	154	0	21.2995	74.6	0	0	4382	146.067	11	16	63.6	2.98598	172.8	0.431713	0	21	88.3	2.28344	257	6.64602	65	0.73385	4.6	3	2	89	4.94039	117	71	0
1643	1	51	154	0	23.3976	74.8	0	0	3801	126.7	14	13	63.7	2.7225	165	0.453333	0	13	52.2	1.34989	195	5.0427	74	0.83546	4.8	3	3	96	5.32896	121	77	0
1434	1	47	154	0	20.5464	74.8	0	0	3526	117.533	18	20	63.5	3.09056	175.8	0.425484	0	37	45.8	1.18439	212	5.48232	213	2.40477	5.2	3	2	95	5.27345	113	76	0
20852	1	54	154	0	21.4697	75	0	0	374	12.4667	9	15	55.1	2.5664	160.2	0.468165	0	25	75	1.9395	200	5.172	36	0.40644	5.3	3	1	106	5.88406	105.5	61	0
13553	1	59	154	0	17.3048	75	0	0	2027	67.5667	15	21	47.8	2.76224	166.2	0.451264	0	37	53.2	1.37575	195	5.0427	77	0.86933	5.4	3	3	103	5.71753	132.5	83	0
8070	1	54	154	0	20.2095	75	0	0	1819	60.6333	17	12	63.1	3.12229	176.7	0.424448	0	17	52.3	1.35248	172	4.44792	58	0.65482	4.9	3	2	100	5.551	129	82	0
14813	1	35	154	0	21.5676	75	0	0	2656	88.5333	16	17	65.9	3.0555	174.8	0.429062	0	25	51.4	1.3292	175	4.5255	52	0.58708	5.1	3	3	98	5.43998	102	61.5	0
6953	1	55	154	0	22.899	75	0	0	952	31.7333	41	22	57.6	2.5154	158.6	0.472888	1	38	82.7	2.13862	238	6.15468	65	0.73385	5.5	3	2	96	5.32896	119.5	75	0
1537	1	36	154	0	21.2094	75	0	0	3980	132.667	15	17	62.6	2.95152	171.8	0.436554	0	20	63.3	1.63694	177	4.57722	31	0.34999	4.5	3	2	89	4.94039	112.5	66	0
8075	1	47	154	0	21.1524	75	0	0	2601	86.7	32	21	63.6	3.00676	173.4	0.432526	0	49	48.8	1.26197	204	5.27544	196	2.21284	5.5	3	3	88	4.88488	100	63.5	0
17949	1	63	154	0	18.6412	75	0	0	461	15.3667	17	21	54	2.8968	170.2	0.440658	0	35	53	1.37058	173	4.47378	140	1.5806	5.5	3	3	86	4.77386	92	52.5	0
10332	1	47	154	0	19.9036	75	0	0	4042	134.733	13	24	58.2	2.9241	171	0.438596	1	25	64.1	1.65763	167	4.31862	52	0.58708	5.1	3	2	85	4.71835	106.5	68	0
6454	1	57	154	0	22.1639	75.2	0	0	365	12.1667	12	18	55.4	2.49956	158.1	0.475648	0	16	49.5	1.28007	219	5.66334	127	1.43383	5	3	3	96	5.32896	110.5	65.5	0
5509	1	56	154	0	19.8763	75.4	0	0	1075	35.8333	36	38	62.2	3.12936	176.9	0.42623	0	248	52.7	1.36282	221	5.71506	60	0.6774	4.8	3	3	95	5.27345	123	80	0
5032	1	56	154	0	20.5848	75.4	0	0	392	13.0667	14	14	55.5	2.69616	164.2	0.459196	0	15	54.9	1.41971	188	4.86168	65	0.73385	5	3	3	87	4.82937	109	75	0
6545	1	33	154	0	23.8197	75.5	0	0	4438	147.933	13	23	73.7	3.09408	175.9	0.429221	0	11	60.8	1.57229	191	4.93926	65	0.73385	4.8	3	1	101	5.60651	111.5	71.5	0
15609	1	51	154	0	21.9609	75.5	0	0	1461	48.7	58	43	62.5	2.84597	168.7	0.44754	1	21	45.3	1.17146	186	4.80996	116	1.30964	5.1	3	2	100	5.551	115.5	78.5	0
1934	1	41	154	0	21.9422	75.5	0	0	4382	146.067	15	13	58.8	2.67977	163.7	0.46121	0	12	35.8	0.925788	184	4.75824	139	1.56931	4.8	3	3	97	5.38447	135	86	0
9626	1	34	154	0	22.3025	75.5	0	0	3995	133.167	23	22	64	2.86964	169.4	0.445691	0	14	79.3	2.0507	216	5.58576	28	0.31612	4.8	3	3	94	5.21794	119.5	75.5	0
6115	1	62	154	0	22.9133	75.5	0	0	4060	135.333	12	13	58	2.53128	159.1	0.474544	0	20	51.6	1.33438	193	4.99098	71	0.80159	4.8	3	2	93	5.16243	120.5	81	0
8059	1	32	154	0	21.8517	75.5	0	0	3127	104.233	21	16	65.4	2.9929	173	0.436416	0	25	65.5	1.69383	192	4.96512	42	0.47418	4.8	3	2	89	4.94039	109.5	64.5	0
14290	1	35	154	0	20.5717	75.5	0	0	2920	97.3333	35	30	58.2	2.82912	168.2	0.44887	0	37	41.6	1.07578	158	4.08588	64	0.72256	5.5	3	3	89	4.94039	108	61.5	0
11109	1	40	154	0	20.3959	75.6	0	0	3584	119.467	9	14	56	2.74565	165.7	0.456246	0	18	44.2	1.14301	166	4.29276	70	0.7903	4.636	3	3	94	5.21794	138.5	83	0
9151	1	55	154	0	20.3503	75.6	0	0	1770	59	18	19	57.3	2.81568	167.8	0.450536	0	36	57	1.47402	188	4.86168	57	0.64353	5	3	3	90	4.9959	117.5	74	0
6106	1	42	154	0	20.7257	75.7	0	0	2195	73.1667	16	10	63.4	3.059	174.9	0.432819	0	14	55.3	1.43006	235	6.0771	110	1.2419	4.9	3	2	92	5.10692	96.5	60	0
706	1	58	154	0	20.0249	75.8	0	0	1138	37.9333	34	18	57.6	2.87642	169.6	0.446934	1	19	38.5	0.99561	216	5.58576	86	0.97094	5	3	3	91	5.05141	99.5	63.5	0
20633	1	41	154	0	20.4465	76	0	0	365	12.1667	17	18	60.7	2.96873	172.3	0.441091	0	15	49	1.26714	179	4.62894	67	0.75643	5.4	3	3	106	5.88406	109.5	65	0
13356	1	35	154	0	22.8301	76	0	0	3207	106.9	14	24	69.2	3.03108	174.1	0.436531	0	16	75.5	1.95243	191	4.93926	34	0.38386	5.5	3	3	105	5.82855	117	72.5	0
10259	1	40	154	0	22.0133	76	0	0	4057	135.233	32	23	65.2	2.96184	172.1	0.441604	0	42	67.5	1.74555	164	4.24104	72	0.81288	5.1	3	2	101	5.60651	122.5	77	0
4773	1	55	154	0	21.1973	76	0	0	1468	48.9333	16	9	57.5	2.71261	164.7	0.461445	0	31	45.2	1.16887	189	4.88754	110	1.2419	5.2	3	3	99	5.49549	118	71	0
20193	1	37	154	0	20.1277	76	0	0	681	22.7	14	15	59.2	2.94123	171.5	0.443149	0	20	77	1.99122	159	4.11174	86	0.97094	5.2	3	3	98	5.43998	114	65.5	0
16732	1	39	154	0	21.3998	76	0	0	1855	61.8333	16	21	61.7	2.8832	169.8	0.447585	0	20	69	1.78434	183	4.73238	55	0.62095	5.1	3	2	96	5.32896	108.5	59	0
7098	1	62	154	0	20.5793	76	0	0	799	26.6333	14	21	57.6	2.79893	167.3	0.454274	1	15	103.8	2.68427	212	5.48232	49	0.55321	4.7	3	2	95	5.27345	111	71	0
8546	1	39	154	0	21.8073	76.1	0	0	4368	145.6	18	14	60.6	2.77889	166.7	0.456509	1	14	62.8	1.62401	181	4.68066	42	0.47418	5.5	3	1	96	5.32896	110.5	72	0
4707	1	53	154	0	21.5978	76.4	0	0	763	25.4333	19	19	68.2	3.15773	177.7	0.429938	1	12	62.2	1.60849	173	4.47378	35	0.39515	5	3	3	82	4.55182	117.5	76	0
7818	1	32	154	0	21.3818	76.5	0	0	4400	146.667	15	17	69.2	3.2364	179.9	0.425236	0	15	35.9	0.928374	156	4.03416	156	1.76124	5.2	3	3	93	5.16243	116	77	0
12827	1	47	154	0	22.6466	76.5	0	0	742	24.7333	14	18	72.4	3.19694	178.8	0.427852	0	19	56.4	1.4585	211	5.45646	74	0.83546	4.9	3	1	92	5.10692	106	73	0
7266	1	56	154	0	21.5614	76.5	0	0	4323	144.1	19	14	59.2	2.74565	165.7	0.461678	0	19	53.7	1.38868	175	4.5255	71	0.80159	4.8	3	2	89	4.94039	123.5	71	0
1949	1	50	154	0	18.7046	76.5	0	0	3261	108.7	15	15	55.4	2.96184	172.1	0.444509	0	14	45.9	1.18697	195	5.0427	73	0.82417	4.8	3	3	88	4.88488	107	67.5	0
12822	1	32	154	0	22.554	76.6	0	0	3200	106.667	15	16	62	2.74896	165.8	0.462002	1	18	42.7	1.10422	166	4.29276	76	0.85804	4.6	3	1	97	5.38447	118.5	75	0
6836	1	47	154	0	19.4439	76.7	0	0	4325	144.167	24	21	63.7	3.2761	181	0.423757	0	33	48.2	1.24645	196	5.06856	164	1.85156	4.9	3	3	91	5.05141	100.5	69.5	0
4688	1	40	154	0	20.7134	76.8	0	0	4380	146	10	16	64.6	3.11876	176.6	0.434881	0	15	58.3	1.50764	185	4.7841	42	0.47418	5	3	3	101	5.60651	103	65.5	0
11698	1	46	154	0	21.9368	76.8	0	0	2548	84.9333	12	17	65.2	2.97218	172.4	0.445476	0	21	56.2	1.45333	184	4.75824	58	0.65482	5.2	3	3	96	5.32896	115	78	0
6594	1	43	154	0	19.1127	76.8	0	0	4058	135.267	24	26	57.6	3.0137	173.6	0.442396	0	17	66.9	1.73003	159	4.11174	48	0.54192	4.6	3	1	85	4.71835	117.5	73.5	0
20306	1	39	154	0	22.2396	77	0	0	275	9.16667	14	11	66.1	2.97218	172.4	0.446636	0	20	69	1.78434	227	5.87022	44	0.49676	5.1	3	1	105	5.82855	125	75.5	0
2142	1	57	154	0	20.6291	77	0	0	1478	49.2667	8	6	61.1	2.96184	172.1	0.447414	0	21	49	1.26714	174	4.49964	128	1.44512	5.5	3	3	102	5.66202	124.5	81	0
12323	1	44	154	0	21.8369	77	0	0	336	11.2	30	26	68.8	3.15062	177.5	0.433803	0	76	48.2	1.24645	189	4.88754	125	1.41125	5	3	1	102	5.66202	131	81	0
11730	1	51	154	0	23.2612	77	0	0	377	12.5667	19	21	59.4	2.5536	159.8	0.481852	0	11	56.5	1.46109	216	5.58576	63	0.71127	4.738	3	2	99	5.49549	112	75	0
12259	1	47	154	0	21.6482	77	0	0	2547	84.9	11	16	61.1	2.8224	168	0.458333	1	13		0	138	3.56868	93	1.04997	5.1	3	1	93	5.16243	101.5	62.5	0
19638	1	45	154	0	21.7677	77	0	0	905	30.1667	16	12	60.2	2.76557	166.3	0.463019	0	24	55	1.4223	175	4.5255	45	0.50805	5.3	3	3	89	4.94039	129.5	92.5	0
7099	1	60	154	0	21.7476	77.1	0	0	1120	37.3333	23	18	60	2.75892	166.1	0.464178	0	15	52	1.34472	170	4.3962	57	0.64353	5.7	3	1	93	5.16243	142	88	0
9662	1	36	154	0	21.6322	77.2	0	0	3654	121.8	25	19	66.4	3.0695	175.2	0.440639	0	25	43.3	1.11974	175	4.5255	58	0.65482	4.942	3	3	88	4.88488	118.5	74.5	0
2045	1	42	154	0	21.6009	77.2	0	0	2901	96.7	15	15	62.5	2.8934	170.1	0.453851	0	23	61.9	1.60073	187	4.83582	65	0.73385	4.9	3	3	86	4.77386	115.5	75.5	0
6994	1	34	154	0	21.6386	77.3	0	0	4444	148.133	31	18	69.1	3.19337	178.7	0.432569	1	47	86.6	2.23948	236	6.10296	105	1.18545	4.6	3	3	94	5.21794	112.5	71.5	0
588	1	63	154	0	22.0187	77.5	0	0	436	14.5333	28	26	52.9	2.4025	155	0.5	0	54	54.7	1.41454	218	5.63748	170	1.9193	5.5	3	3	107	5.93957	119.5	68.5	0
9783	1	35	154	0	21.3748	77.5	0	0	4053	135.1	19	21	60.4	2.82576	168.1	0.461035	0	35	58.6	1.5154	183	4.73238	49	0.55321	4.8	3	2	93	5.16243	106.5	68	0
6543	1	43	154	0	21.1442	77.5	0	0	4385	146.167	13	17	61.9	2.92752	171.1	0.452951	0	16	68.5	1.77141	244	6.30984	93	1.04997	5.2	3	3	92	5.10692	114	73	0
7509	1	41	154	0	21.8647	77.5	0	0	3441	114.7	13	13	62.3	2.84934	168.8	0.459123	0	20	40.4	1.04474	158	4.08588	14	0.15806	4.8	3	2	92	5.10692	106	66	0
1174	1	49	154	0	19.0571	77.5	0	0	2714	90.4667	19	17	57.3	3.00676	173.4	0.446943	0	30	68.2	1.76365	183	4.73238	158	1.78382	4.8	3	3	82	4.55182	114	77	0
6120	1	48	154	0	22.4808	77.5	0	0	2617	87.2333	14	11	58.2	2.58888	160.9	0.481666	0	24	48.7	1.25938	269	6.95634	155	1.74995	4.8	3	3	81	4.49631	131.5	81	0
7737	1	42	154	0	23.325	77.8	0	0	3633	121.1	42	36	70.7	3.03108	174.1	0.44687	1	217	48.9	1.26455	243	6.28398	88	0.99352	5.2	3	2	109	6.05059	120	75	0
7976	1	56	154	0	22.3081	77.8	0	0	1080	36	22	21	60	2.6896	164	0.47439	0	23	35.9	0.928374	198	5.12028	119	1.34351	5	3	1	103	5.71753	148	92.5	0
12110	1	48	154	0	24.0016	78	0	0	1847	61.5667	30	25	65.9	2.74565	165.7	0.47073	1	74	60.4	1.56194	213	5.50818	29	0.32741	4.7	3	2	99	5.49549	119.5	80	0
8968	1	47	154	0	19.9459	78	0	0	3815	127.167	18	18	56.9	2.85272	168.9	0.461812	0	18	62.6	1.61884	216	5.58576	89	1.00481	5.2	3	3	98	5.43998	104.5	62	0
758	1	51	154	0	18.9943	78	0	0	1086	36.2	18	19	61.2	3.22202	179.5	0.43454	0	31	44.3	1.1456	236	6.10296	181	2.04349	5.4	3	2	96	5.32896	105	69	0
6857	1	53	154	0	24.1169	78	0	0	2162	72.0667	16	16	55.5	2.30129	151.7	0.514173	0	21	54.2	1.40161	205	5.3013	68	0.76772	5.6	3	3	94	5.21794	133	76.5	0
15424	1	36	154	0	22.3468	78	0	0	2122	70.7333	27	28	69.3	3.10112	176.1	0.44293	0	28	62.5	1.61625	189	4.88754	93	1.04997	4.7	3	1	94	5.21794	116	78.5	0
12425	1	42	154	0	21.0502	78	0	0	2632	87.7333	35	29	59.2	2.81233	167.7	0.465116	0	57	51.7	1.33696	274	7.08564	118	1.33222	4.5	3	3	93	5.16243	110.5	75	0
8094	1	44	154	0	21.0192	78	0	0	4350	145	12	13	58.2	2.7689	166.4	0.46875	0	26	49.9	1.29041	182	4.70652	105	1.18545	4.7	3	1	92	5.10692	109.5	65	0
18298	1	64	154	0	22.1824	78	0	0	1450	48.3333	17	20	58	2.61469	161.7	0.482375	1	20	40	1.0344	212	5.48232	105	1.18545	5.2	3	2	91	5.05141	110	67.5	0
1962	1	42	154	0	21.8188	78	0	0	4443	148.1	21	19	65	2.97908	172.6	0.451912	1	40	47.7	1.23352	196	5.06856	190	2.1451	4.5	3	1	89	4.94039	112	70.5	0
15251	1	46	154	0	24.5778	78	0	0	355	11.8333	18	17	71.7	2.91726	170.8	0.456674	1	12	66.1	1.70935	140	3.6204	38	0.42902	4.9	3	1	89	4.94039	131.5	82.5	0
11219	1	59	154	0	23.5284	78	0	0	306	10.2	10	14	56.6	2.4056	155.1	0.502901	0	11	43.9	1.13525	177	4.57722	86	0.97094	4.738	3	3	85	4.71835	135.5	87	0
6556	1	47	154	0	22.2148	78	0	0	1711	57.0333	14	16	60.7	2.73241	165.3	0.471869	1	20	76.6	1.98088	253	6.54258	35	0.39515	5.1	3	2	79	4.38529	121	74	0
7222	1	63	154	0	18.9297	78.2	0	0	700	23.3333	12	19	53.3	2.81568	167.8	0.466031	0	25	37.3	0.964578	200	5.172	62	0.69998	5	3	3	97	5.38447	124.5	78	0
2515	1	43	154	0	22.0923	78.2	0	0	4123	137.433	22	18	64.6	2.9241	171	0.45731	0	31	48.4	1.25162	200	5.172	53	0.59837	5.1	3	2	87	4.82937	115	72	0
12741	1	46	154	0	24.3186	78.5	0	0	3347	111.567	21	20	62.1	2.5536	159.8	0.491239	0	30	34.1	0.881826	207	5.35302	256	2.89024	5.4	3	2	107	5.93957	131	84	0
1879	1	56	154	0	23.1664	78.5	0	0	1102	36.7333	15	22	63.3	2.73241	165.3	0.474894	0	17	57.9	1.49729	164	4.24104	78	0.88062	5.4	3	2	105	5.82855	113.5	71	0
4985	1	49	154	0	21.4692	78.5	0	0	1093	36.4333	16	17	61.9	2.8832	169.8	0.462309	0	23	56	1.44816	170	4.3962	91	1.02739	5.1	3	1	101	5.60651	112.5	74	0
3414	1	52	154	0	21.3086	78.5	0	0	2161	72.0333	15	17	60.5	2.83922	168.5	0.465875	0	26	54.1	1.39903	150	3.879	50	0.5645	4.6	3	1	94	5.21794	115	72	0
12951	1	41	154	0	24.8545	78.5	0	0	3115	103.833	14	17	70.4	2.83249	168.3	0.466429	0	25	39.2	1.01371	195	5.0427	140	1.5806	4.9	3	3	90	4.9959	119	69	0
13739	1	50	154	0	23.1265	78.5	0	0	1146	38.2	12	18	66.6	2.87981	169.7	0.462581	0	32	71.4	1.8464	174	4.49964	24	0.27096	5.1	3	3	85	4.71835	123.5	73	0
5942	1	46	154	0	21.9023	78.8	0	0	4332	144.4	17	15	63	2.87642	169.6	0.464623	0	36	86.9	2.24723	257	6.64602	52	0.58708	5	3	3	100	5.551	127.5	86.5	0
11067	1	58	154	0	22.4972	78.8	0	0	2642	88.0667	17	18	65.4	2.90702	170.5	0.46217	0	9	38	0.98268	156	4.03416	52	0.58708	5.35	3	3	98	5.43998	129	83.5	0
5047	1	52	154	0	21.7354	78.8	0	0	2950	98.3333	16	19	61.2	2.81568	167.8	0.469607	0	48	49.9	1.29041	213	5.50818	98	1.10642	4.9	3	1	88	4.88488	88	57	0
20050	1	48	154	0	20.9722	79	0	0	721	24.0333	11	14	58	2.76557	166.3	0.475045	0	23	65	1.6809	175	4.5255	54	0.60966	5.3	3	3	108	5.99508	103.5	58	0
1392	1	42	154	0	21.1784	79	0	0	4664	155.467	16	10	66.2	3.12582	176.8	0.446833	0	14	60.8	1.57229	272	7.03392	164	1.85156	5	3	1	99	5.49549	108	63	0
20551	1	36	154	0	22.0144	79	0	0	356	11.8667	20	21	70.3	3.19337	178.7	0.442082	0	34	67	1.73262	187	4.83582	158	1.78382	5.3	3	3	99	5.49549	126.5	86.5	0
17547	1	35	154	0	22.4883	79	0	0	729	24.3	27	25	74	3.2906	181.4	0.435502	0	15	41	1.06026	183	4.73238	42	0.47418	5	3	3	98	5.43998	113	68.5	0
16607	1	35	154	0	21.5392	79	0	0	1817	60.5667	19	17	69.4	3.22202	179.5	0.440111	0	18	41	1.06026	148	3.82728	113	1.27577	5.4	3	3	91	5.05141	117	76.5	0
15962	1	41	154	0	21.7927	79	0	0	2170	72.3333	21	23	58.9	2.70274	164.4	0.480535	0	18	35	0.9051	212	5.48232	137	1.54673	5.2	3	3	88	4.88488	100.5	69	0
718	1	43	154	0	21.6816	79.4	0	0	4382	146.067	29	24	66.4	3.0625	175	0.453714	0	46	60.3	1.55936	224	5.79264	130	1.4677	5.1	3	2	105	5.82855	131.5	79	0
9611	1	68	154	0	22.9287	79.5	0	0	2245	74.8333	18	24	69.1	3.0137	173.6	0.457949	1	78	54	1.39644	193	4.99098	99	1.11771	5.758	3	2	92	5.10692	126.5	80	0
11613	1	37	154	0	22.9083	79.5	0	0	2380	79.3333	26	22	67.3	2.9378	171.4	0.463827	0	25	47.6	1.23094	245	6.3357	100	1.129	5.758	3	3	91	5.05141	133	75.5	0
4169	1	43	154	0	23.9459	79.6	0	0	4563	152.1	25	26	58.2	2.43048	155.9	0.510584	0	36	65.2	1.68607	222	5.74092	81	0.91449	5.2	3	2	108	5.99508	128	81	0
19232	1	62	154	0	19.8744	80	0	0	978	32.6	12	16	54.7	2.75228	165.9	0.482218	0	16	92	2.37912	206	5.32716	39	0.44031	5.7	3	2	109	6.05059	135.5	91	0
1609	1	50	154	0	22.7889	80	0	0	4057	135.233	19	15	63.1	2.7689	166.4	0.480769	0	19	47.2	1.22059	187	4.83582	71	0.80159	4.8	3	2	108	5.99508	140.5	89	0
9556	1	39	154	0	23.2135	80	0	0	4056	135.2	20	15	66.3	2.8561	169	0.473373	0	26	41.7	1.07836	191	4.93926	63	0.71127	4.9	3	3	105	5.82855	105.5	68	0
7291	1	47	154	0	19.6054	80	0	0	2169	72.3	17	20	65.8	3.35622	183.2	0.436681	0	26	74	1.91364	195	5.0427	44	0.49676	5.2	3	3	103	5.71753	120.5	84.5	0
19455	1	35	154	0	20.6803	80	0	0	1103	36.7667	12	10	62.9	3.04154	174.4	0.458716	0	12	56	1.44816	164	4.24104	93	1.04997	5.1	3	3	103	5.71753	110	67.5	0
19511	1	35	154	0	22.6858	80	0	0	756	25.2	29	18	63.8	2.81233	167.7	0.477042	0	28	78	2.01708	208	5.37888	85	0.95965	5.1	3	1	102	5.66202	101	62.5	0
9572	1	35	154	0	22.6681	80	0	0	3993	133.1	15	12	73.2	3.22921	179.7	0.445186	0	26	25.3	0.654258	121	3.12906	183	2.06607	4.6	3	1	99	5.49549	106	61	0
19000	1	39	154	0	22.5756	80	0	0	1098	36.6	11	11	66.4	2.94123	171.5	0.466472	0	16	53	1.37058	155	4.0083	53	0.59837	5.1	3	2	96	5.32896	113	75.5	0
13454	1	49	154	0	23.0971	80	0	0	2872	95.7333	21	25	65.5	2.83586	168.4	0.475059	0	49	40.1	1.03699	136	3.51696	76	0.85804	5.4	3	3	95	5.27345	136	88	0
15390	1	49	154	0	23.1018	80	0	0	2562	85.4	19	18	67	2.90021	170.3	0.469759	0	24	46	1.18956	143	3.69798	113	1.27577	5.1	3	3	95	5.27345	112	66	0
16658	1	64	154	0	20.8125	80	0	0	1322	44.0667	18	25	61.5	2.95496	171.9	0.465387	0	50	37	0.95682	190	4.9134	209	2.35961	4.9	3	3	94	5.21794	158.5	103.5	0
2825	1	52	154	0	24.4768	80	0	0	580	19.3333	12	20	68.1	2.78222	166.8	0.479616	0	13	40.6	1.04992	181	4.68066	65	0.73385	5.4	3	1	92	5.10692	126.5	82.5	0
8033	1	43	154	0	21.9451	80	0	0	2023	67.4333	15	12	67.9	3.09408	175.9	0.454804	1	18	60.8	1.57229	234	6.05124	76	0.85804	4.7	3	2	90	4.9959	115.5	71	0
16379	1	40	154	0	22.0745	80	0	0	1806	60.2	14	21	62.6	2.83586	168.4	0.475059	0	16	60	1.5516	204	5.27544	69	0.77901	4.9	3	1	90	4.9959	119.5	78.5	0
16985	1	49	154	0	24.0679	80	0	0	1099	36.6333	19	23	71.7	2.97908	172.6	0.463499	1	31	71	1.83606	168	4.34448	26	0.29354	4.9	3	2	86	4.77386	148	98	0
7886	1	56	154	0	21.9959	80.4	0	0	1546	51.5333	17	12	65.3	2.96873	172.3	0.466628	0	19	36.9	0.954234	172	4.44792	135	1.52415	4.738	3	3	99	5.49549	124	83.5	0
9480	1	45	154	0	22.7944	80.4	0	0	384	12.8	20	19	67.2	2.94809	171.7	0.468259	0	25	42.2	1.09129	233	6.02538	128	1.44512	4.4	3	1	98	5.43998	112	75	0
4856	1	47	154	0	23.4172	80.5	0	0	4400	146.667	19	16	69.6	2.97218	172.4	0.466937	0	18	45.2	1.16887	221	5.71506	97	1.09513	5.2	3	2	102	5.66202	121	75.5	0
8240	1	38	154	0	22.3867	80.5	0	0	3285	109.5	22	15	67.7	3.02412	173.9	0.46291	0	23	74.7	1.93174	225	5.8185	98	1.10642	4.6	3	1	92	5.10692	117	76	0
250	1	76	154	0	22.7878	80.6	0	0	3067	102.233	13	9	60.1	2.63738	162.4	0.496305	0	51	64.2	1.66021	177	4.57722	84	0.94836	5.1	3	3	105	5.82855	106	63.5	0
3413	1	51	154	0	22.2535	80.7	0	0	346	11.5333	17	21	65.3	2.93437	171.3	0.471103	0	25	55.1	1.42489	187	4.83582	68	0.76772	5.5	3	2	95	5.27345	107.5	66.5	0
17344	1	55	154	0	20.5995	81	0	0	741	24.7	19	21	60.8	2.95152	171.8	0.471478	0	20	43	1.11198	213	5.50818	110	1.2419	5.5	3	1	102	5.66202	98.5	67	0
5680	1	50	154	0	22.3467	81	0	0	2182	72.7333	25	17	63.9	2.85948	169.1	0.479007	0	46	79.5	2.05587	230	5.9478	52	0.58708	4.8	3	3	96	5.32896	109.5	70.5	0
17919	1	47	154	0	20.864	81	0	0	1452	48.4	16	10	67.9	3.25442	180.4	0.449002	0	23	54	1.39644	134	3.46524	130	1.4677	5.5	3	3	94	5.21794	107	61	0
6183	1	42	154	0	21.5583	81.1	0	0	4380	146	21	20	66.4	3.08003	175.5	0.462108	0	23	61.4	1.5878	194	5.01684	57	0.64353	4.8	3	3	81	4.49631	101.5	69	0
4762	1	41	154	0	22.4842	81.2	0	0	3325	110.833	23	23	70.6	3.13998	177.2	0.458239	0	47	66.9	1.73003	255	6.5943	109	1.23061	5	3	2	100	5.551	119.5	70	0
86	1	40	154	0	21.8472	81.2	0	0	1482	49.4	15	14	68.6	3.13998	177.2	0.458239	0	19	45.9	1.18697	175	4.5255	66	0.74514	4.7	3	3	96	5.32896	95	60.5	0
4625	1	63	154	0	22.4609	81.2	0	0	2884	96.1333	31	25	57.5	2.56	160	0.5075	0	66	56.4	1.4585	249	6.43914	165	1.86285	5	3	1	94	5.21794	116	75	0
5022	1	45	154	0	21.1165	81.2	0	0	4357	145.233	16	12	70.1	3.31968	182.2	0.445664	0	22	45.2	1.16887	186	4.80996	147	1.65963	4.4	3	1	87	4.82937	111	58	0
14201	1	53	154	0	24.1124	81.5	0	0	2496	83.2	14	21	71.5	2.96528	172.2	0.473287	0	22	56.1	1.45075	191	4.93926	64	0.72256	5.5	3	1	104	5.77304	117.5	80.5	0
6026	1	43	154	0	22.5359	81.5	0	0	4009	133.633	18	15	62.7	2.78222	166.8	0.488609	0	22	50.3	1.30076	187	4.83582	83	0.93707	4.9	3	3	93	5.16243	144	94	0
12965	1	42	154	0	23.269	81.5	0	0	346	11.5333	22	25	68.2	2.93094	171.2	0.476051	1	39	47	1.21542	204	5.27544	88	0.99352	4.9	3	2	91	5.05141	123.5	81	0
11459	1	48	154	0	21.6441	81.5	0	0	3614	120.467	12	15	68.5	3.16484	177.9	0.458123	1	12	53.4	1.38092	168	4.34448	57	0.64353	4.942	3	2	89	4.94039	104.5	69.5	0
12199	1	50	154	0	21.7428	81.7	0	0	3372	112.4	17	19	65.3	3.00329	173.3	0.471437	1	51	40.4	1.04474	189	4.88754	95	1.07255	5.1	3	2	102	5.66202	136.5	92.5	0
8728	1	39	154	0	21.7638	81.7	0	0	558	18.6	17	16	69.5	3.19337	178.7	0.457191	0	18	87.1	2.25241	229	5.92194	57	0.64353	5.1	3	1	97	5.38447	90	53	0
12837	1	59	154	0	22.2696	81.9	0	0	1126	37.5333	20	19	65.5	2.94123	171.5	0.477551	0	18	53.5	1.38351	206	5.32716	67	0.75643	5.1	3	2	91	5.05141	162.5	99	0
7731	1	47	154	0	24.5975	82	0	0	4369	145.633	22	19	68.6	2.7889	167	0.491018	0	43	41.8	1.08095	210	5.4306	150	1.6935	5.6	3	2	109	6.05059	119	75	0
13796	1	60	154	0	24.643	82	0	0	3014	100.467	13	17	62.3	2.5281	159	0.515723	0	21	53.5	1.38351	173	4.47378	45	0.50805	5.4	3	2	106	5.88406	140.5	96	0
5494	1	57	154	0	24.1244	82	0	0	2915	97.1667	18	26	67.2	2.78556	166.9	0.491312	0	25	86.4	2.2343	190	4.9134	50	0.5645	5.2	3	2	103	5.71753	125.5	75.5	0
20860	1	45	154	0	24.048	82	0	0	351	11.7	15	23	75	3.11876	176.6	0.464326	0	47	65	1.6809	173	4.47378	63	0.71127	5	3	3	101	5.60651	144	99.5	0
11930	1	57	154	0	24.5091	82	0	0	966	32.2	16	26	67.7	2.76224	166.2	0.493381	0	19	69.4	1.79468	227	5.87022	53	0.59837	5.4	3	2	100	5.551	162	111	0
2055	1	44	154	0	23.5704	82	0	0	3290	109.667	23	15	79.8	3.3856	184	0.445652	0	17	44.1	1.14043	188	4.86168	41	0.46289	4.8	3	2	97	5.38447	127	80	0
3082	1	51	154	0	22.7195	82	0	0	1453	48.4333	40	29	64.2	2.82576	168.1	0.487805	0	67	50.1	1.29559	240	6.2064	132	1.49028	5	3	3	97	5.38447	171	111	0
18089	1	40	154	0	21.6426	82	0	0	1421	47.3667	41	26	69.5	3.21126	179.2	0.457589	0	126	48	1.24128	249	6.43914	203	2.29187	5.4	3	2	93	5.16243	104.5	64	0
18209	1	64	154	0	21.1632	82	0	0	1420	47.3333	12	17	64	3.02412	173.9	0.471535	0	17	81	2.09466	186	4.80996	40	0.4516	5.5	3	2	86	4.77386	143	96.5	0
6871	1	40	154	0	22.7457	82.2	0	0	3964	132.133	27	29	66.2	2.91044	170.6	0.481829	0	29	58.2	1.50505	207	5.35302	79	0.89191	4	3	1	85	4.71835	108	68	0
9871	1	65	154	0	23.3506	82.3	0	0	819	27.3	17	19	64.5	2.76224	166.2	0.495187	1	20	31.1	0.804246	239	6.18054	198	2.23542	5.6	3	2	96	5.32896	114.5	77.5	0
4623	1	54	154	0	23.5363	82.4	0	0	728	24.2667	13	14	64	2.7192	164.9	0.499697	0	13	74.6	1.92916	229	5.92194	87	0.98223	5.1	3	2	107	5.93957	131.5	81.5	0
6037	1	66	154	0	23.9308	82.4	0	0	1340	44.6667	17	20	64.6	2.69945	164.3	0.501522	0	41	51.6	1.33438	220	5.6892	129	1.45641	5.9	3	3	96	5.32896	134	80.5	0
13376	1	35	154	0	22.028	82.5	0	0	3031	101.033	23	21	68.7	3.11876	176.6	0.467157	1	25	45.1	1.16629	202	5.22372	98	1.10642	5.5	3	3	97	5.38447	125	83.5	0
486	1	54	154	0	21.9215	82.5	0	0	2975	99.1667	11	16	71.5	3.26164	180.6	0.456811	0	14	38.7	1.00078	162	4.18932	82	0.92578	5.2	3	3	90	4.9959	120.5	80	0
4026	1	49	154	0	19.6406	82.5	0	0	294	9.8	16	15	57.7	2.9378	171.4	0.48133	0	22	53.7	1.38868	235	6.0771	76	0.85804	5	3	3	89	4.94039	125.5	79.5	0
2955	1	38	154	0	20.93	82.5	0	0	705	23.5	27	21	69.1	3.30149	181.7	0.454045	0	25	41	1.06026	178	4.60308	119	1.34351	4.6	3	1	75	4.16325	102.5	55.5	0
3092	1	54	154	0	23.2469	82.6	0	0	3819	127.3	21	20	67.5	2.90362	170.4	0.484742	0	14	45	1.1637	232	5.99952	70	0.7903	5	3	1	101	5.60651	104.5	72	0
10075	1	52	154	0	24.0307	82.6	0	0	4059	135.3	30	22	62.6	2.605	161.4	0.511772	1	40	40.9	1.05767	183	4.73238	122	1.37738	4.9	3	2	95	5.27345	136	84.5	0
19407	1	41	154	0	23.5485	83	0	0	735	24.5	15	11	69.1	2.93437	171.3	0.48453	0	29	62	1.60332	202	5.22372	46	0.51934	5.4	3	1	101	5.60651	115.5	73	0
13436	1	47	154	0	22.5368	83	0	0	2239	74.6333	13	17	65.9	2.9241	171	0.48538	0	28	42.6	1.10164	183	4.73238	105	1.18545	5.7	3	3	99	5.49549	115	75.5	0
8403	1	40	154	0	23.0714	83	0	0	997	33.2333	19	15	67.7	2.93437	171.3	0.48453	0	29	68.6	1.774	222	5.74092	96	1.08384	4.8	3	3	89	4.94039	119.5	80.5	0
441	1	56	154	0	24.1837	83.2	0	0	1701	56.7	32	25	68.5	2.83249	168.3	0.494355	0	44	46.1	1.19215	243	6.28398	111	1.25319	5.5	3	1	101	5.60651	125.5	74.5	0
7072	1	55	154	0	21.5163	83.2	0	0	1463	48.7667	17	19	60.8	2.82576	168.1	0.494943	0	13	55	1.4223	207	5.35302	57	0.64353	4.8	3	1	89	4.94039	121	75.5	0
10059	1	53	154	0	23.2304	83.5	0	0	1813	60.4333	13	15	64.4	2.77223	166.5	0.501502	1	24	61.5	1.59039	184	4.75824	49	0.55321	5.656	3	2	104	5.77304	109.5	69	0
10416	1	52	154	0	23.0438	83.5	0	0	4107	136.9	16	13	61	2.64713	162.7	0.513215	0	23	35.5	0.91803	152	3.93072	152	1.71608	4.8	3	3	96	5.32896	114	72.5	0
5053	1	42	154	0	22.4566	83.5	0	0	4044	134.8	20	15	66.9	2.97908	172.6	0.483778	0	23	29.3	0.757698	150	3.879	69	0.77901	4.9	3	3	93	5.16243	116.5	72	0
13213	1	54	154	0	23.6684	83.5	0	0	2868	95.6	18	20	67.2	2.83922	168.5	0.495549	1	32	51	1.31886	204	5.27544	84	0.94836	5.6	3	2	93	5.16243	121.5	82.5	0
16673	1	48	154	0	23.8087	83.5	0	0	1163	38.7667	15	18	68	2.8561	169	0.494083	0	20	54	1.39644	209	5.40474	51	0.57579	5	3	2	91	5.05141	125.5	81	0
17020	1	63	154	0	23.5743	83.5	0	0	1827	60.9	18	25	59	2.50272	158.2	0.527813	0	17	51	1.31886	179	4.62894	57	0.64353	5.2	3	3	87	4.82937	130	84.5	0
20796	1	50	154	0	22.6226	84	0	0	379	12.6333	20	14	72	3.18266	178.4	0.470852	0	23	45	1.1637	168	4.34448	161	1.81769	5.5	3	3	104	5.77304	94	59	0
8198	1	40	154	0	23.7248	84	0	0	2592	86.4	27	21	64.2	2.70602	164.5	0.510638	0	36	53.9	1.39385	248	6.41328	214	2.41606	5.2	3	3	100	5.551	106	66	0
1556	1	55	154	0	24.7013	84	0	0	520	17.3333	22	16	69.8	2.82576	168.1	0.499703	0	11	57.6	1.48954	164	4.24104	93	1.04997	4.9	3	3	100	5.551	95	61	0
1048	1	58	154	0	21.7964	84	0	0	2441	81.3667	10	16	62.4	2.86286	169.2	0.496454	1	10	42.2	1.09129	216	5.58576	89	1.00481	5.5	3	2	97	5.38447	96	62.5	0
14227	1	39	154	0	24.0232	84	0	0	2865	95.5	24	18	67.4	2.80563	167.5	0.501493	0	59	69	1.78434	239	6.18054	109	1.23061	5.1	3	1	95	5.27345	112	62.5	0
5945	1	48	154	0	22.1689	84	0	0	4348	144.933	23	20	64.9	2.92752	171.1	0.490941	0	41	46.9	1.21283	173	4.47378	92	1.03868	4.4	3	1	91	5.05141	103.5	64	0
6337	1	35	154	0	24.7444	84	0	0	2169	72.3	49	20	78.4	3.1684	178	0.47191	0	133	53.2	1.37575	209	5.40474	88	0.99352	5	3	2	89	4.94039	108	67	0
3906	1	46	154	0	24.0526	84.2	0	0	4354	145.133	17	18	67	2.78556	166.9	0.504494	0	22	71.2	1.84123	249	6.43914	263	2.96927	5.2	3	3	93	5.16243	145.5	86.5	0
11151	1	41	154	0	22.0021	84.4	0	0	1363	45.4333	20	16	72.4	3.2906	181.4	0.46527	0	18	47.1	1.21801	186	4.80996	108	1.21932	4.942	3	3	92	5.10692	108	72.5	0
16230	1	39	154	0	24.6901	84.5	0	0	1876	62.5333	16	18	68.2	2.76224	166.2	0.508424	0	16	54	1.39644	195	5.0427	97	1.09513	5.2	3	1	105	5.82855	146	92.5	0
5402	1	55	154	0	23.8891	84.5	0	0	1460	48.6667	32	20	62	2.59532	161.1	0.524519	0	16	29.9	0.773214	219	5.66334	159	1.79511	5.1	3	3	100	5.551	108	69.5	0
6859	1	45	154	0	23.892	84.5	0	0	3920	130.667	15	20	70.6	2.95496	171.9	0.491565	1	27	55.2	1.42747	219	5.66334	89	1.00481	4.5	3	2	93	5.16243	119.5	80.5	0
920	1	55	154	0	21.8248	84.7	0	0	370	12.3333	19	14	58.7	2.6896	164	0.516463	0	18	39.1	1.01113	181	4.68066	97	1.09513	4.4	3	1	88	4.88488	121.5	80.5	0
5772	1	44	154	0	24.0384	84.8	0	0	4642	154.733	28	15	66.4	2.76224	166.2	0.510229	0	17	42.8	1.10681	222	5.74092	122	1.37738	5	3	1	95	5.27345	112	71	0
6242	1	54	154	0	24.9039	84.8	0	0	1764	58.8	22	19	66.9	2.68632	163.9	0.517389	0	30	61.8	1.59815	240	6.2064	57	0.64353	5.4	3	1	92	5.10692	118.5	81	0
2099	1	51	154	0	23.1344	85	0	0	4391	146.367	43	35	68.6	2.96528	172.2	0.493612	0	54	58.8	1.52057	298	7.70628	107	1.20803	5.1	3	3	99	5.49549	118.5	70	0
17992	1	33	154	0	24.4701	85	0	0	1440	48	29	20	68.9	2.81568	167.8	0.506555	1	40	63	1.62918	125	3.2325	59	0.66611	5.2	3	2	97	5.38447	112	59.5	0
18410	1	45	154	0	23.3662	85	0	0	1093	36.4333	20	13	74.2	3.17552	178.2	0.476992	0	21	51	1.31886	259	6.69774	110	1.2419	5.2	3	3	96	5.32896	127.5	78	0
8015	1	56	154	0	22.9834	85.1	0	0	2555	85.1667	19	16	62.8	2.73241	165.3	0.514822	0	21	41.1	1.06285	178	4.60308	93	1.04997	5	3	3	97	5.38447	107.5	70.5	0
3512	1	40	154	0	22.8423	85.5	0	0	4017	133.9	25	15	63.4	2.77556	166.6	0.513205	0	33	64.4	1.66538	203	5.24958	70	0.7903	5.1	3	1	104	5.77304	136.5	86	0
20062	1	48	154	0	21.0535	85.5	0	0	741	24.7	14	14	71.9	3.4151	184.8	0.462662	0	17	54	1.39644	222	5.74092	230	2.5967	5.4	3	1	96	5.32896	123	80	0
1460	1	56	154	0	24.6172	85.5	0	0	2160	72	30	21	62	2.51857	158.7	0.538752	1	23	38.8	1.00337	158	4.08588	41	0.46289	4.9	3	2	91	5.05141	117.5	71	0
12007	1	31	154	0	24.787	85.5	0	0	3381	112.7	17	12	78.8	3.17909	178.3	0.479529	0	20	58.3	1.50764	172	4.44792	82	0.92578	4.8	3	1	89	4.94039	120	78.5	0
14209	1	33	154	0	23.3462	85.5	0	0	2150	71.6667	13	20	76.4	3.27248	180.9	0.472637	1	20	66	1.70676	213	5.50818	107	1.20803	5.2	3	1	89	4.94039	121	77.5	0
17260	1	54	154	0	24.4216	85.5	0	0	1830	61	16	20	77.9	3.1898	178.6	0.478723	0	28	48	1.24128	149	3.85314	43	0.48547	5.1	3	3	83	4.60733	120	75.5	0
1178	1	62	154	0	22.9074	85.6	0	0	3691	123.033	16	15	64.5	2.81568	167.8	0.510131	1	39	52.1	1.34731	211	5.45646	109	1.23061	4.8	3	2	105	5.82855	137.5	77.5	0
923	1	60	154	0	23.9212	86	0	0	4036	134.533	10	9	65.6	2.74234	165.6	0.519324	0	19	61.9	1.60073	184	4.75824	62	0.69998	5.2	3	2	108	5.99508	126.5	75	0
8422	1	65	154	0	23.9099	86	0	0	329	10.9667	22	15	61.9	2.58888	160.9	0.534493	0	52	59.8	1.54643	261	6.74946	86	0.97094	5.2	3	2	108	5.99508	126.5	79	0
11802	1	67	154	0	23.1837	86	0	0	2618	87.2667	18	23	74.2	3.20052	178.9	0.480715	0	25	54.6	1.41196	207	5.35302	91	1.02739	5.452	3	2	105	5.82855	125.5	81	0
18561	1	63	154	0	22.4047	86	0	0	700	23.3333	23	18	66.9	2.98598	172.8	0.497685	0	41	69	1.78434	226	5.84436	95	1.07255	5.4	3	2	105	5.82855	115	73	0
15308	1	58	154	0	24.9749	86	0	0	2492	83.0667	24	20	73.8	2.95496	171.9	0.500291	0	23	55.5	1.43523	214	5.53404	127	1.43383	5.1	3	2	102	5.66202	140.5	97	0
1191	1	58	154	0	24.7712	86.1	0	0	536	17.8667	20	20	66.3	2.6765	163.6	0.526284	0	11	44.5	1.15077	201	5.19786	95	1.07255	5.2	3	2	95	5.27345	123.5	77	0
5549	1	46	154	0	22.1751	86.4	0	0	4363	145.433	25	18	68.3	3.08003	175.5	0.492308	0	13	53.3	1.37834	201	5.19786	107	1.20803	4.9	3	1	101	5.60651	108.5	67.5	0
3786	1	52	154	0	22.9224	86.6	0	0	4369	145.633	15	15	69.4	3.0276	174	0.497701	0	19	61.2	1.58263	183	4.73238	76	0.85804	5	3	2	89	4.94039	103	65.5	0
4150	1	46	154	0	22.9375	86.8	0	0	337	11.2333	31	23	65.9	2.87303	169.5	0.512094	0	58	58.8	1.52057	242	6.25812	72	0.81288	5.1	3	2	99	5.49549	111	73.5	0
3751	1	49	154	0	24.3739	87	0	0	1636	54.5333	35	29	77.4	3.17552	178.2	0.488215	1	33	52	1.34472	271	7.00806	153	1.72737	5.8	3	1	107	5.93957	127	91	0
7158	1	42	154	0	23.9133	87	0	0	4023	134.1	16	15	72.9	3.04852	174.6	0.498282	0	25	48.5	1.25421	199	5.14614	89	1.00481	4.6	3	2	98	5.43998	103.5	65	0
393	1	48	154	0	21.4687	87	0	0	1106	36.8667	24	18	64.7	3.0137	173.6	0.501152	0	46	47.3	1.22318	212	5.48232	97	1.09513	5.2	3	2	97	5.38447	115	74	0
3496	1	55	154	0	22.8565	87	0	0	4181	139.367	18	12	61.7	2.69945	164.3	0.529519	0	88	49.2	1.27231	193	4.99098	98	1.10642	5.1	3	3	94	5.21794	105	68	0
809	1	49	154	0	24.2362	87	0	0	4632	154.4	41	26	78.7	3.2472	180.2	0.482797	1	29	56.3	1.45592	233	6.02538	149	1.68221	4.9	3	1	88	4.88488	125.5	78.5	0
3554	1	55	154	0	23.716	87.5	0	0	4389	146.3	13	12	66.3	2.79558	167.2	0.523325	1	17	54.6	1.41196	200	5.172	94	1.06126	5.4	3	2	100	5.551	109	73	0
4503	1	48	154	0	23.2053	87.5	0	0	4382	146.067	10	11	72.7	3.1329	177	0.49435	0	16	51.1	1.32145	162	4.18932	128	1.44512	4.9	3	3	96	5.32896	116.5	76.5	0
409	1	51	154	0	22.5878	87.6	0	0	357	11.9	9	14	63.6	2.81568	167.8	0.52205	0	17	46.3	1.19732	198	5.12028	111	1.25319	4.9	3	3	100	5.551	105.5	64.5	0
11975	1	58	154	0	24.6012	87.7	0	0	2191	73.0333	14	16	68.2	2.77223	166.5	0.526727	0	18	50.3	1.30076	232	5.99952	97	1.09513	5.5	3	2	109	6.05059	123	80.5	0
11590	1	44	154	0	24.2679	87.7	0	0	1455	48.5	22	19	75.6	3.11523	176.5	0.496884	0	23	49.4	1.27748	235	6.0771	115	1.29835	4.84	3	2	95	5.27345	110	73	0
3759	1	57	154	0	24.4049	87.8	0	0	734	24.4667	24	22	67.9	2.78222	166.8	0.526379	0	33	47.5	1.22835	166	4.29276	34	0.38386	5.5	3	3	109	6.05059	132	82.5	1
1387	1	58	154	0	24.1859	88	0	0	3887	129.567	20	23	73.9	3.0555	174.8	0.503432	0	58	39.3	1.0163	222	5.74092	123	1.38867	5.2	3	2	105	5.82855	129.5	86.5	0
20837	1	48	154	0	24.0515	88	0	0	371	12.3667	12	11	78.1	3.2472	180.2	0.488346	0	23	33	0.85338	204	5.27544	92	1.03868	5.1	3	3	100	5.551	144.5	98.5	0
5799	1	55	154	0	24.5733	88	0	0	4190	139.667	19	18	75.6	3.07652	175.4	0.50171	1	32	52.9	1.36799	166	4.29276	134	1.51286	5.2	3	3	98	5.43998	133.5	85	0
3532	1	50	154	0	24.2918	88	0	0	4351	145.033	30	25	67.1	2.76224	166.2	0.529483	0	97	60.6	1.56712	269	6.95634	181	2.04349	5.2	3	2	97	5.38447	142	90	0
9350	1	59	154	0	23.3205	88	0	0	4022	134.067	28	27	70.2	3.01022	173.5	0.507205	1	22	36.1	0.933546	174	4.49964	46	0.51934	4.8	3	2	87	4.82937	126	76	0
2674	1	59	154	0	24.1178	88.3	0	0	731	24.3667	14	18	72.6	3.01023	173.5	0.508934	0	15	53.8	1.39127	217	5.61162	151	1.70479	5.2	3	2	75	4.16325	118	78	0
4135	1	52	154	0	24.657	88.5	0	0	2550	85	20	18	73.2	2.96873	172.3	0.513639	0	50	43.7	1.13008	207	5.35302	86	0.97094	5	3	2	96	5.32896	111	69.5	0
1507	1	47	154	0	23.211	88.5	0	0	4408	146.933	12	14	72.8	3.13644	177.1	0.499718	0	17	46.1	1.19215	162	4.18932	49	0.55321	4.9	3	2	95	5.27345	107	72	0
9115	1	55	154	0	24.6334	88.5	0	0	1822	60.7333	23	30	68.7	2.7889	167	0.52994	0	12	44	1.13784	178	4.60308	99	1.11771	5.5	3	1	89	4.94039	117	69	0
6639	1	57	154	0	24.3803	88.7	0	0	4378	145.933	20	15	64.3	2.63738	162.4	0.546182	0	34	57.7	1.49212	269	6.95634	147	1.65963	4.9	3	2	94	5.21794	141	87.5	0
10946	1	38	154	0	22.3271	89.5	0	0	3156	105.2	23	19	66.9	2.99636	173.1	0.517042	0	48	42.9	1.10939	155	4.0083	77	0.86933	5.248	3	3	98	5.43998	121	84	0
814	1	42	154	0	26.0062	79.5	0	1	4059	135.3	27	19	73.4	2.8224	168	0.473214	0	28	40.1	1.03699	215	5.5599	152	1.71608	4.9	3	3	87	4.82937	130.5	84	0
328	1	50	154	0	25.2524	80.5	0	1	4017	133.9	17	15	66.6	2.63738	162.4	0.49569	1	19	44.3	1.1456	202	5.22372	68	0.76772	5.5	3	3	98	5.43998	118.5	76.5	0
2934	1	49	154	0	25.1007	81.3	0	1	3659	121.967	31	24	72.2	2.87642	169.6	0.479363	0	27	50.9	1.31627	199	5.14614	109	1.23061	5.2	3	3	100	5.551	133.5	87	0
4059	1	60	154	0	25.0745	81.4	0	1	720	24	19	15	68.1	2.7159	164.8	0.493932	0	16	48.9	1.26455	177	4.57722	102	1.15158	5.2	3	1	100	5.551	110	72	0
14758	1	36	154	0	25.0651	83	0	1	2172	72.4	26	21	75.8	3.02412	173.9	0.477286	0	24	43.7	1.13008	242	6.25812	142	1.60318	4.8	3	1	95	5.27345	116.5	75	0
379	1	51	154	0	26.1082	83.5	0	1	2205	73.5	19	23	79.5	3.04503	174.5	0.47851	0	23	49	1.26714	235	6.0771	71	0.80159	5	3	3	108	5.99508	130.5	86	0
9303	1	36	154	0	26.6953	84	0	1	1891	63.0333	45	24	78.7	2.94809	171.7	0.489225	0	32	37.8	0.977508	186	4.80996	138	1.55802	4.4	3	3	93	5.16243	111.5	67.5	0
7496	1	44	154	0	26.1438	84.3	0	1	2242	74.7333	33	21	83.3	3.18622	178.5	0.472269	1	28	39.3	1.0163	176	4.55136	121	1.36609	5.1	3	3	92	5.10692	122.5	78	0
12260	1	35	154	0	25.5922	84.5	0	1	3272	109.067	19	17	75.8	2.96184	172.1	0.490994	0	18		0	197	5.09442	70	0.7903	5.5	3	3	109	6.05059	143	87	0
3334	1	43	154	0	25.8103	84.5	0	1	3257	108.567	27	24	85.4	3.30876	181.9	0.464541	0	22	34.4	0.889584	186	4.80996	235	2.65315	5.5	3	1	103	5.71753	136.5	85.5	0
1253	1	46	154	0	25.9471	84.5	0	1	4321	144.033	32	22	79.1	3.04852	174.6	0.483963	0	85	38	0.98268	197	5.09442	132	1.49028	5	3	3	91	5.05141	126.5	83.5	0
10695	1	40	154	0	26.3452	84.6	0	1	3678	122.6	18	15	74.8	2.83923	168.5	0.502077	1	21	40.6	1.04992	141	3.64626	52	0.58708	4.942	3	3	86	4.77386	134	94	0
5598	1	43	154	0	26.56	84.8	0	1	2093	69.7667	20	11	67.4	2.53765	159.3	0.532329	0	57	35.6	0.920616	243	6.28398	86	0.97094	5.6	3	1	104	5.77304	120	73	1
5016	1	38	154	0	25.0309	84.8	0	1	3903	130.1	26	17	64.4	2.57282	160.4	0.528678	1	19	51.3	1.32662	164	4.24104	98	1.10642	5	3	3	96	5.32896	95.5	64.5	0
3515	1	39	154	0	25.3798	85.5	0	1	4394	146.467	29	13	69.6	2.74234	165.6	0.516304	0	44	30.2	0.780972	193	4.99098	152	1.71608	4.9	3	3	99	5.49549	109	62.5	0
211	1	36	154	0	25.3169	85.6	0	1	2030	67.6667	27	20	78.6	3.10464	176.2	0.485812	0	28	43.6	1.1275	203	5.24958	157	1.77253	4.6	3	2	93	5.16243	114.5	76	0
2371	1	41	154	0	26.0699	86	0	1	1434	47.8	22	16	82.6	3.1684	178	0.483146	0	16	38.4	0.993024	168	4.34448	72	0.81288	5.6	3	3	91	5.05141	107.5	68	0
3218	1	45	154	0	26.1436	86.7	0	1	4369	145.633	61	36	76	2.90702	170.5	0.508504	0	95	44.5	1.15077	224	5.79264	88	0.99352	5.4	3	3	93	5.16243	132	81.5	0
2885	1	49	154	0	25.6442	87	0	1	4409	146.967	32	20	67.8	2.64388	162.6	0.535055	0	25	44	1.13784	185	4.7841	116	1.30964	4.9	3	2	98	5.43998	111.5	70.5	0
13060	1	35	154	0	25.173	87.8	0	1	3220	107.333	58	34	79.4	3.15418	177.6	0.494369	0	78	32.5	0.84045	178	4.60308	78	0.88062	5.2	3	1	90	4.9959	122.5	69	0
20182	1	45	154	0	26.6306	88	0	1	743	24.7667	18	14	75.7	2.8426	168.6	0.521945	0	12	66	1.70676	235	6.0771	144	1.62576	5.3	3	3	100	5.551	155.5	102	0
11513	1	50	154	0	25.491	89.3	0	1	1360	45.3333	28	26	74.8	2.93437	171.3	0.521308	0	35	60.3	1.55936	216	5.58576	157	1.77253	5.758	3	1	93	5.16243	128.5	88.5	0
6505	1	47	154	1	21.9946	74	0	0	4365	145.5	21	36	56.8	2.58245	160.7	0.460485	0	23	48.6	1.2568	232	5.99952	101	1.14029	5.7	3	2	101	5.60651	123.5	75	0
10758	1	43	154	1	21.2303	75	0	0	3661	122.033	24	23	61.5	2.8968	170.2	0.440658	0	33	63.4	1.63952	219	5.66334	152	1.71608	5.044	3	3	96	5.32896	124	80	0
11475	1	40	154	1	22.281	75.1	0	0	2584	86.1333	39	29	60	2.69288	164.1	0.457648	0	60	57	1.47402	213	5.50818	129	1.45641	5.554	3	2	104	5.77304	114	70.5	1
3489	1	45	154	1	24.4865	77	0	0	4382	146.067	29	19	66.1	2.69945	164.3	0.468655	1	59	40.9	1.05767	222	5.74092	281	3.17249	4.9	3	2	87	4.82937	137	84.5	0
8574	1	57	154	1	23.08	77.3	0	0	4379	145.967	26	16	59.9	2.59532	161.1	0.479826	0	79	33.4	0.863724	224	5.79264	265	2.99185	5.1	3	1	97	5.38447	121.5	84.5	0
2370	1	41	154	1	22.2768	78	0	0	1834	61.1333	24	21	63.7	2.85948	169.1	0.461266	0	18	50.5	1.30593	226	5.84436	129	1.45641	4.7	3	2	94	5.21794	126	80.5	0
14516	1	39	154	1	23.0861	78.5	0	0	2555	85.1667	22	19	64	2.77223	166.5	0.471471	0	79	47.6	1.23094	169	4.37034	261	2.94669	5.4	3	3	106	5.88406	132.5	82	0
14167	1	40	154	1	24.095	79.5	0	0	2570	85.6667	33	32	76	3.15418	177.6	0.447635	0	24	51.6	1.33438	244	6.30984	197	2.22413	5.4	3	1	101	5.60651	139.5	89	0
16805	1	34	154	1	22.8603	79.5	0	0	1527	50.9	23	28	71.7	3.13644	177.1	0.448899	1	23	56	1.44816	179	4.62894	89	1.00481	4.9	3	1	101	5.60651	124.5	78	0
757	1	58	154	1	21.0498	79.6	0	0	2920	97.3333	20	21	57.1	2.71261	164.7	0.483303	0	35	74.7	1.93174	190	4.9134	53	0.59837	5.5	3	1	101	5.60651	135	87	0
2492	1	46	154	1	23.4192	79.6	0	0	329	10.9667	28	19	68.4	2.92068	170.9	0.465769	0	33	72	1.86192	218	5.63748	68	0.76772	5.7	3	2	96	5.32896	98.5	68	0
2158	1	52	154	1	23.4737	80.4	0	0	4382	146.067	21	22	68.8	2.93094	171.2	0.469626	0	15	48.8	1.26197	209	5.40474	37	0.41773	5	3	3	100	5.551	132.5	86	0
6109	1	49	154	1	22.9321	81.5	0	0	2893	96.4333	14	16	74.3	3.24	180	0.452778	1	14	41.3	1.06802	250	6.465	117	1.32093	5	3	3	89	4.94039	115.5	76.5	0
2414	1	58	154	1	22.2256	82	0	0	327	10.9	16	16	67.6	3.04154	174.4	0.470183	0	12	34.1	0.881826	188	4.86168	66	0.74514	4.9	3	3	89	4.94039	137	86	0
7816	1	39	154	1	23.0824	82	0	0	714	23.8	31	17	71.5	3.0976	176	0.465909	1	35	47.2	1.22059	178	4.60308	176	1.98704	4.7	3	1	88	4.88488	135	77	0
11813	1	58	154	1	24.5905	82.5	0	0	3460	115.333	15	19	66.3	2.69616	164.2	0.502436	0	29	47.4	1.22576	236	6.10296	103	1.16287	5.2	3	1	98	5.43998	118.5	76.5	0
3136	1	50	154	1	24.7331	82.5	0	0	4416	147.2	26	15	61.9	2.50272	158.2	0.521492	0	15	33.2	0.858552	180	4.6548	139	1.56931	5.7	3	3	97	5.38447	106	65.5	0
18146	1	45	154	1	24.6733	83	0	0	1017	33.9	17	12	68.4	2.77223	166.5	0.498498	0	32	59	1.52574	262	6.77532	101	1.14029	5.6	3	1	107	5.93957	121.5	75	0
14602	1	46	154	1	24.5418	84	0	0	1470	49	26	17	76.8	3.12936	176.9	0.474845	0	31	49.7	1.28524	196	5.06856	136	1.53544	4.9	3	3	94	5.21794	132.5	86	0
14100	1	45	154	1	23.1836	84.5	0	0	1949	64.9667	32	24	65.2	2.81233	167.7	0.503876	1	63	36.2	0.936132	186	4.80996	126	1.42254	5.7	3	1	107	5.93957	128	81.5	0
14435	1	59	154	1	23.3141	84.5	0	0	2513	83.7667	28	22	72.3	3.10112	176.1	0.479841	1	18	53.7	1.38868	156	4.03416	35	0.39515	5.1	3	2	106	5.88406	107.5	69.5	0
12503	1	33	154	1	24.5429	84.5	0	0	3396	113.2	28	24	73.2	2.98253	172.7	0.489288	0	46	48.8	1.26197	188	4.86168	125	1.41125	5.1	3	3	92	5.10692	133	88	0
9434	1	57	154	1	24.7957	85	0	0	1321	44.0333	25	19	73.1	2.94809	171.7	0.49505	0	35	35.7	0.923202	219	5.66334	179	2.02091	4.9	3	2	109	6.05059	109	70.5	0
2724	1	46	154	1	24.061	85	0	0	4389	146.3	21	21	69.7	2.8968	170.2	0.499412	0	17	39.7	1.02664	173	4.47378	124	1.39996	5.5	3	2	104	5.77304	133.5	90.5	0
2618	1	54	154	1	21.9774	85	0	0	1434	47.8	23	19	68	3.09408	175.9	0.483229	0	22	34.5	0.89217	211	5.45646	258	2.91282	5.4	3	3	103	5.71753	115	73.5	0
7459	1	61	154	1	24.102	85.5	0	0	1434	47.8	19	17	65.3	2.70932	164.6	0.519441	0	20	29.6	0.765456	211	5.45646	245	2.76605	5.2	3	3	103	5.71753	115	71	0
16033	1	51	154	1	24.244	86	0	0	2050	68.3333	30	35	78.9	3.25442	180.4	0.476718	0	21	59	1.52574	226	5.84436	67	0.75643	5.4	3	2	109	6.05059	98	63	0
8918	1	45	154	1	24.4051	86	0	0	368	12.2667	34	31	65.4	2.67977	163.7	0.525351	0	85	54.6	1.41196	196	5.06856	99	1.11771	5.2	3	2	103	5.71753	122	83.5	0
11082	1	52	154	1	23.5644	86	0	0	3013	100.433	33	23	70.2	2.97908	172.6	0.498262	0	24	35.7	0.923202	171	4.42206	56	0.63224	5.554	3	2	101	5.60651	139.5	86.5	0
17941	1	61	154	1	22.4781	86	0	0	1463	48.7667	26	20	70.9	3.15418	177.6	0.484234	1	27	66	1.70676	210	5.4306	140	1.5806	5	3	1	98	5.43998	110.5	73	0
4252	1	40	154	1	24.7464	86	0	0	4317	143.9	17	9	72.7	2.9378	171.4	0.50175	0	12	32.4	0.837864	140	3.6204	117	1.32093	5	3	3	94	5.21794	121.5	77.5	0
12491	1	56	154	1	22.8104	86.3	0	0	378	12.6	18	17	66.7	2.9241	171	0.504678	0	15	52.8	1.36541	236	6.10296	100	1.129	5.4	3	2	93	5.16243	123	77.5	0
10299	1	43	154	1	24.9481	86.5	0	0	2151	71.7	32	24	72.1	2.89	170	0.508824	1	32	44	1.13784	209	5.40474	210	2.3709	5.2	3	2	91	5.05141	122.5	78	0
12646	1	55	154	1	23.3922	86.6	0	0	1263	42.1	17	20	73.7	3.15063	177.5	0.487887	0	97	35.6	0.920616	220	5.6892	316	3.56764	5.2	3	2	94	5.21794	133	83.5	0
13119	1	60	154	1	24.4236	87	0	0	2275	75.8333	14	20	71	2.90702	170.5	0.510264	1	23	57.8	1.49471	215	5.5599	112	1.26448	4.9	3	2	100	5.551	119	77.5	0
18275	1	63	154	1	24.9216	87.5	0	0	362	12.0667	14	17	73.3	2.94123	171.5	0.510204	0	30	41	1.06026	211	5.45646	67	0.75643	5.5	3	3	107	5.93957	138.5	78.5	0
4636	1	56	154	1	22.1021	87.7	0	0	365	12.1667	28	21	63.5	2.87303	169.5	0.517404	0	33	46.7	1.20766	172	4.44792	315	3.55635	4.9	3	2	98	5.43998	124.5	83	0
5514	1	50	154	1	22.9936	88	0	0	4346	144.867	20	18	67	2.91385	170.7	0.515524	0	28	36.9	0.954234	202	5.22372	135	1.52415	4.8	3	2	101	5.60651	152	102	0
1523	1	43	154	1	23.996	88	0	0	4473	149.1	20	11	72.4	3.01717	173.7	0.506621	1	26	66.9	1.73003	246	6.36156	71	0.80159	5.1	3	2	94	5.21794	117.5	73	0
7333	1	40	154	1	23.9815	88	0	0	3986	132.867	19	17	77.7	3.24	180	0.488889	0	26	41.1	1.06285	183	4.73238	91	1.02739	4.8	3	1	85	4.71835	124	82	0
7366	1	37	154	1	24.6915	88.2	0	0	4382	146.067	48	26	75.1	3.04154	174.4	0.505734	0	54	33.2	0.858552	186	4.80996	136	1.53544	4.3	3	1	95	5.27345	119.5	75.5	0
9367	1	56	154	1	24.9272	88.3	0	0	798	26.6	28	16	67.7	2.7159	164.8	0.535801	0	29	30	0.7758	171	4.42206	161	1.81769	4.9	3	3	107	5.93957	116	70.5	0
6413	1	54	154	1	24.2106	89	0	0	3284	109.467	35	28	77.4	3.19694	178.8	0.497763	1	41	41.3	1.06802	197	5.09442	147	1.65963	5.35	3	1	102	5.66202	129	84.5	0
6470	1	47	154	1	24.5268	89.7	0	0	2522	84.0667	18	11	70.3	2.86625	169.3	0.529829	1	35	74.7	1.93174	251	6.49086	142	1.60318	4.6	3	2	94	5.21794	113	70	0
19285	1	66	154	1	26.1413	81	0	1	1121	37.3667	19	14	62.4	2.38702	154.5	0.524272	0	24	54	1.39644	258	6.67188	59	0.66611	5.5	3	2	101	5.60651	166.5	93	0
5243	1	53	154	1	25.4949	82	0	1	3366	112.2	15	28	70	2.74565	165.7	0.49487	0	35	30.9	0.799074	149	3.85314	194	2.19026	4.5	3	1	108	5.99508	123	79.5	0
7696	1	40	154	1	28.2017	82.5	0	1	2222	74.0667	39	28	77.9	2.76224	166.2	0.49639	0	33	37	0.95682	178	4.60308	201	2.26929	5.2	3	2	102	5.66202	121	83	0
11960	1	45	154	1	25.1423	83	0	1	427	14.2333	24	19	69.7	2.77222	166.5	0.498498	0	32	46.7	1.20766	208	5.37888	137	1.54673	5	3	2	85	4.71835	116	78.5	0
446	1	45	154	1	25.1946	83.3	0	1	695	23.1667	43	28	77.6	3.08003	175.5	0.474644	0	41	28.7	0.742182	154	3.98244	189	2.13381	5.8	3	3	106	5.88406	97.5	63.5	1
518	1	62	154	1	25.2769	83.8	0	1	1486	49.5333	18	15	68.4	2.70602	164.5	0.509422	0	26	40.9	1.05767	237	6.12882	162	1.82898	5.1	3	1	99	5.49549	119.5	77	0
17643	1	34	154	1	28.8349	84	0	1	1470	49	70	39	80.9	2.80562	167.5	0.501493	0	29	35	0.9051	190	4.9134	96	1.08384	5.2	3	3	106	5.88406	133	71	0
14632	1	46	154	1	26.1129	86	0	1	2590	86.3333	45	28	76	2.91044	170.6	0.504103	0	49	49.8	1.28783	178	4.60308	168	1.89672	5.6	3	3	96	5.32896	138.5	81.5	0
5249	1	43	154	1	26.1871	86.5	0	1	647	21.5667	38	23	84	3.20768	179.1	0.48297	0	34	45.7	1.1818	214	5.53404	178	2.00962	4.8	3	1	91	5.05141	144.5	91	0
7622	1	42	154	1	27.1976	87.6	0	1	709	23.6333	78	43	85.4	3.13998	177.2	0.494357	0	39	40.7	1.0525	230	5.9478	191	2.15639	5.5	3	3	106	5.88406	111.5	71.5	0
11087	1	57	154	1	25.0045	88	0	1	2497	83.2333	22	19	71.5	2.85948	169.1	0.520402	0	29	64.2	1.66021	237	6.12882	125	1.41125	4.942	3	1	104	5.77304	135.5	92.5	0
8441	1	46	154	1	25.0138	88.6	0	1	1754	58.4667	25	17	68.1	2.7225	165	0.53697	0	29	49.8	1.28783	217	5.61162	155	1.74995	5	3	2	107	5.93957	126.5	86	0
18734	1	36	154	1	28.0874	89	0	1	1103	36.7667	19	12	90.7	3.22921	179.7	0.49527	0	22	39	1.00854	172	4.44792	92	1.03868	5.2	3	3	97	5.38447	113.5	72.5	0
8361	1	54	154	0	24.0677	90	1	0	245	8.16667	21	15	78.5	3.26164	180.6	0.498339	0	24	50.7	1.3111	182	4.70652	74	0.83546	4.4	3	3	91	5.05141	104.5	66	0
5277	1	45	154	0	23.7182	93.6	1	0	4350	145	17	23	81	3.4151	184.8	0.506494	0	25	66.5	1.71969	185	4.7841	58	0.65482	4.8	3	2	87	4.82937	131	83	0
8753	1	41	154	0	24.3636	94	1	0	667	22.2333	31	31	78.5	3.22203	179.5	0.523677	0	88	41	1.06026	188	4.86168	109	1.23061	4.8	3	3	99	5.49549	108	71	0
7544	1	56	154	0	25.9668	90	1	1	1528	50.9333	12	17	69.5	2.6765	163.6	0.550122	0	12	69.9	1.80761	190	4.9134	62	0.69998	5.2	3	2	97	5.38447	147.5	90	0
20699	1	41	154	0	25.2648	90	1	1	371	12.3667	41	30	79.6	3.15062	177.5	0.507042	0	104	48	1.24128	239	6.18054	443	5.00147	5.3	3	3	97	5.38447	125.5	84.5	0
1709	1	62	154	0	28.3041	91	1	1	3409	113.633	18	17	85.3	3.0137	173.6	0.524194	0	20	36.2	0.936132	225	5.8185	111	1.25319	5	3	2	91	5.05141	123	77	0
18311	1	51	154	0	25.2345	91	1	1	1130	37.6667	21	19	77.9	3.08705	175.7	0.517928	0	44	63	1.62918	234	6.05124	76	0.85804	5.6	3	3	91	5.05141	130.5	91	0
7500	1	44	154	0	26.4393	92.2	1	1	4030	134.333	19	19	74.8	2.82912	168.2	0.548157	0	20	55.4	1.43264	167	4.31862	67	0.75643	4.7	3	2	90	4.9959	101.5	64.5	0
6053	1	55	154	0	25.4695	92.5	1	1	2553	85.1	20	28	77.2	3.03108	174.1	0.531304	0	29	38.7	1.00078	255	6.5943	162	1.82898	5.5	3	3	93	5.16243	135.5	91.5	0
6957	1	56	154	0	26.2304	95.3	1	1	2981	99.3667	18	14	77.6	2.9584	172	0.55407	0	22	40.6	1.04992	211	5.45646	84	0.94836	4.7	3	3	96	5.32896	97.5	63	0
6761	1	39	154	0	28.6984	96	1	1	4359	145.3	28	15	93.5	3.25802	180.5	0.531856	0	39	51	1.31886	276	7.13736	218	2.46122	5.1	3	3	102	5.66202	127	83.5	0
8209	1	35	154	0	26.5221	96.1	1	1	4395	146.5	26	18	74.5	2.80898	167.6	0.573389	0	86	44.6	1.15336	225	5.8185	154	1.73866	5.6	3	3	107	5.93957	127	81	0
2533	1	51	154	0	26.2152	96.5	1	1	1820	60.6667	24	23	72.5	2.76557	166.3	0.580277	0	79	64	1.65504	229	5.92194	132	1.49028	5.4	3	3	99	5.49549	124	76.5	0
8875	1	52	154	0	26.8111	96.8	1	1	1863	62.1	40	25	89.2	3.32698	182.4	0.530702	0	46	41.5	1.07319	156	4.03416	116	1.30964	5.4	3	2	103	5.71753	121.5	76.5	0
13127	1	52	154	0	29.3495	97.5	1	1	2923	97.4333	23	23	93.2	3.17552	178.2	0.547138	1	21	61.1	1.58005	193	4.99098	56	0.63224	5.4	3	2	106	5.88406	118	82.5	0
7472	1	67	154	0	27.1751	101	1	1	646	21.5333	25	23	83.7	3.08002	175.5	0.575499	0	115	66.9	1.73003	248	6.41328	76	0.85804	4.8	3	1	102	5.66202	161.5	97.5	0
4640	1	48	154	1	24.2312	90	1	0	677	22.5667	23	16	73.7	3.04154	174.4	0.516055	0	18	42.8	1.10681	120	3.1032	112	1.26448	5.5	3	3	101	5.60651	141	93.5	0
5720	1	55	154	1	22.24	90.8	1	0	4354	145.133	25	21	71.1	3.19694	178.8	0.50783	0	28	39.1	1.01113	182	4.70652	72	0.81288	5.2	3	2	107	5.93957	122	77	0
13104	1	61	154	1	24.8602	95.8	1	0	847	28.2333	17	19	82.8	3.33063	182.5	0.524932	0	25	42.9	1.10939	220	5.6892	90	1.0161	5.5	3	2	101	5.60651	113	72	0
1211	1	47	154	1	26.4288	90.4	1	1	4396	146.533	25	21	80.2	3.03456	174.2	0.518944	0	45	51.8	1.33955	266	6.87876	164	1.85156	5.1	3	2	93	5.16243	148.5	89	0
14696	1	35	154	1	26.261	90.5	1	1	2576	85.8667	26	24	76.7	2.92068	170.9	0.529549	0	28	45.8	1.18439	162	4.18932	71	0.80159	5.4	3	1	91	5.05141	120	71.5	0
19240	1	43	154	1	26.6757	91	1	1	1126	37.5333	31	27	80.3	3.01022	173.5	0.524496	0	39	47	1.21542	228	5.89608	137	1.54673	5.4	3	3	107	5.93957	139	95	0
4322	1	43	154	1	26.354	91.1	1	1	4350	145	32	22	83.5	3.1684	178	0.511798	0	36	61.2	1.58263	227	5.87022	101	1.14029	5.1	3	2	103	5.71753	114.5	69.5	0
5222	1	52	154	1	28.7313	91.8	1	1	4374	145.8	45	30	84.9	2.95496	171.9	0.534031	0	71	55.4	1.43264	181	4.68066	88	0.99352	5.4	3	1	101	5.60651	131	86.5	0
3295	1	48	154	1	26.8726	92	1	1	4441	148.033	26	25	79.5	2.9584	172	0.534884	1	25	63.7	1.64728	194	5.01684	66	0.74514	4.9	3	2	91	5.05141	125	78.5	0
4551	1	47	154	1	28.1224	92.8	1	1	4027	134.233	26	19	76.1	2.70603	164.5	0.564134	1	33	37.2	0.961992	212	5.48232	209	2.35961	4.8	3	2	103	5.71753	111	72	0
257	1	40	154	1	28.7332	93	1	1	3031	101.033	20	16	85.4	2.97218	172.4	0.539443	0	38	34.4	0.889584	243	6.28398	170	1.9193	5	3	3	90	4.9959	146	89	0
3817	1	40	154	1	28.5023	94.5	1	1	4414	147.133	32	21	89.8	3.15063	177.5	0.532394	0	19	42.1	1.08871	232	5.99952	169	1.90801	4.9	3	1	101	5.60651	142	92	0
2569	1	44	154	1	27.7462	94.8	1	1	4454	148.467	29	20	73.9	2.66342	163.2	0.580882	0	20	37.8	0.977508	218	5.63748	196	2.21284	5.1	3	3	88	4.88488	119	78.5	0
12417	1	37	154	1	26.1865	95.2	1	1	1440	48	20	25	79.1	3.02064	173.8	0.547756	0	31	43.5	1.12491	221	5.71506	160	1.8064	5.1	3	3	90	4.9959	111	71	0
5973	1	71	154	1	26.8098	95.3	1	1	398	13.2667	26	25	76.3	2.84597	168.7	0.564908	1	31	45.7	1.1818	223	5.76678	52	0.58708	5	3	3	103	5.71753	125.5	79	0
12969	1	64	154	1	27.2653	98.5	1	1	1036	34.5333	18	22	80.1	2.9378	171.4	0.574679	1	15	50.6	1.30852	198	5.12028	83	0.93707	4.7	3	2	101	5.60651	141.5	87.5	0
7243	1	49	153	0	22.0275	79.5	0	0	4265	142.167	21	28	68	3.08705	175.7	0.452476	0	29	48.9	1.26455	221	5.71506	68	0.76772	4.8	3	3	86	4.77386	116	80	0
6814	1	42	147.5	0	22.7417	76	0	0	3993	133.1	21	25	68.3	3.00329	173.3	0.438546	1	19	63.3	1.63694	205	5.3013	44	0.49676	5.1	3	3	95	5.27345	128.5	80.5	0
15325	1	40	147.5	0	24.688	77.5	0	0	2534	84.4667	18	18	62.1	2.5154	158.6	0.488651	1	18	61.7	1.59556	216	5.58576	54	0.60966	4.7	3	3	91	5.05141	114.5	76.5	0
6851	1	57	147.5	0	21.8009	80.5	0	0	1459	48.6333	14	9	68.3	3.1329	177	0.454802	0	15	50.7	1.3111	187	4.83582	64	0.72256	5.4	3	1	107	5.93957	131.5	86.5	0
1200	1	50	147.5	0	22.0069	82.5	0	0	4052	135.067	15	14	64.2	2.91726	170.8	0.483021	1	17	45.6	1.17922	186	4.80996	112	1.26448	4.8	3	2	93	5.16243	112	70.5	0
2001	1	43	147.5	1	23.7551	90.3	1	0	4452	148.4	23	22	78.6	3.30876	181.9	0.496427	0	30	36.6	0.946476	144	3.72384	120	1.3548	4.9	3	3	92	5.10692	111	68.5	0
3709	1	52	146.8	1	26.5862	91	1	1	560	18.6667	26	17	80.4	3.02412	173.9	0.523289	0	67	36.8	0.951648	245	6.3357	240	2.7096	6	3	3	106	5.88406	176	109	0
18479	1	35	146.4	0	19.3088	73	0	0	1074	35.8	22	20	68.9	3.56832	188.9	0.386448	1	28	55	1.4223	191	4.93926	70	0.7903	5	3	3	92	5.10692	120.5	70.5	0
8019	1	52	145	0	26.1236	89.5	0	1	3565	118.833	13	16	74.7	2.85948	169.1	0.529273	1	66	43.6	1.1275	192	4.96512	173	1.95317	4.7	3	1	101	5.60651	112.5	75.5	0
15039	1	29	144	1	28.9647	95.5	1	1	781	26.0333	141	53	84.3	2.91044	170.6	0.559789	0	80	40	1.0344	270	6.9822	277	3.12733	5.2	3	3	104	5.77304	131	87.5	0
7636	1	55	142.75	1	24.5819	89.9	0	0	2441	81.3667	17	17	66.6	2.70932	164.6	0.546173	1	24	51.9	1.34213	201	5.19786	125	1.41125	5.6	3	2	108	5.99508	165	99.5	0
16798	1	34	141	0	19.2293	68	0	0	1890	63	9	16	55.9	2.90703	170.5	0.398827	0	14	60	1.5516	181	4.68066	47	0.53063	5.2	3	3	87	4.82937	113	70	0
15919	1	36	141	0	20.9855	69.5	0	0	1420	47.3333	22	16	59.3	2.82576	168.1	0.413444	0	17	66	1.70676	172	4.44792	47	0.53063	5.1	3	1	95	5.27345	106	64.5	0
723	1	45	141	0	23.0341	81.4	0	0	3664	122.133	28	19	68.7	2.98253	172.7	0.471338	0	39	70.8	1.83089	210	5.4306	92	1.03868	5.044	3	3	96	5.32896	124	72.5	0
10842	1	41	141	1	24.902	83.5	0	0	3816	127.2	50	23	69.2	2.77889	166.7	0.5009	0	231	58.8	1.52057	238	6.15468	124	1.39996	5.044	3	2	102	5.66202	107.5	66	0
16162	1	61	141	1	25.3717	82.5	0	1	368	12.2667	19	22	62.3	2.45549	156.7	0.526484	0	36	51	1.31886	231	5.97366	120	1.3548	5	3	2	93	5.16243	148	92.5	0
4083	1	49	141	1	24.9722	93	1	0	3071	102.367	29	22	81	3.2436	180.1	0.51638	0	26	44.3	1.1456	241	6.23226	101	1.14029	5.5	3	2	100	5.551	123.5	78.5	0
9337	1	40	141	1	29.7539	91	1	1	365	12.1667	27	18	86.8	2.91726	170.8	0.532787	0	16	40.7	1.0525	189	4.88754	69	0.77901	4.8	3	1	104	5.77304	131.5	86.5	0
766	1	50	140.28	0	16.2967	73	0	0	4555	151.833	45	94	46.6	2.85948	169.1	0.431697	0	51	122.6	3.17044	284	7.34424	116	1.30964	4.9	3	3	79	4.38529	118.5	68.5	0
10641	1	50	136.5	1	25.5146	86.5	0	1	717	23.9	15	13	72.7	2.84934	168.8	0.512441	0	36	59.3	1.5335	194	5.01684	180	2.0322	5	2	2	93	5.16243	132.5	89	0
3324	1	44	136	1	27.6152	91.4	1	1	191	6.36667	28	23	83.8	3.03456	174.2	0.524684	0	32	33.9	0.876654	204	5.27544	343	3.87247	6.3	2	3	105	5.82855	136.5	86.5	0
19159	1	55	135.9	0	24.7007	83	0	0	1071	35.7	24	21	73.5	2.97563	172.5	0.481159	0	31	53	1.37058	186	4.80996	103	1.16287	5.4	2	2	108	5.99508	121.5	71	0
17841	1	46	134.28	0	20.0667	78	0	0	377	12.5667	17	15	62.3	3.10464	176.2	0.442679	1	15	87	2.24982	197	5.09442	42	0.47418	5.2	2	1	93	5.16243	115.5	78	0
15221	1	67	132	0	17.365	63	0	0	2318	77.2667	17	16	44.9	2.58566	160.8	0.391791	0	15	50.2	1.29817	156	4.03416	102	1.15158	5.4	2	3	82	4.55182	118	70.5	0
13512	1	43	132	0	18.4702	70	0	0	1254	41.8	18	21	57.8	3.12936	176.9	0.395704	0	14	71.7	1.85416	172	4.44792	56	0.63224	5.1	2	1	87	4.82937	88.5	56	0
2812	1	55	132	0	21.6473	70	0	0	4400	146.667	19	15	61.9	2.85948	169.1	0.413956	1	17	69.1	1.78693	192	4.96512	103	1.16287	4.9	2	2	86	4.77386	108	73	0
2106	1	36	132	0	19.5401	71.3	0	0	4447	148.233	16	11	59.5	3.04502	174.5	0.408596	0	10	53.6	1.3861	129	3.33594	39	0.44031	4.4	2	3	89	4.94039	94	56.5	0
13128	1	41	132	0	20.9311	72	0	0	2941	98.0333	16	27	62.5	2.98598	172.8	0.416667	1	16	57	1.47402	241	6.23226	60	0.6774	5.4	2	1	80	4.4408	104.5	66	0
8081	1	52	132	0	19.7418	72.3	0	0	2843	94.7667	8	14	61.5	3.11523	176.5	0.409632	0	26	59.6	1.54126	191	4.93926	31	0.34999	5	2	3	96	5.32896	100	58.5	0
19338	1	38	132	0	21.4918	72.5	0	0	962	32.0667	13	9	66.8	3.10817	176.3	0.411231	1	19	58	1.49988	198	5.12028	109	1.23061	5	2	3	86	4.77386	103.5	67	0
19194	1	34	132	0	21.2429	73	0	0	675	22.5	29	19	60.6	2.85272	168.9	0.432208	0	19	62	1.60332	195	5.0427	78	0.88062	5.4	2	3	98	5.43998	103.5	60.5	0
2745	1	38	132	0	21.4204	73	0	0	2631	87.7	25	20	58.6	2.73572	165.4	0.441354	1	23	58.4	1.51022	177	4.57722	47	0.53063	4.9	2	1	85	4.71835	96.5	60	0
9387	1	37	132	0	20.7061	73.6	0	0	4060	135.333	31	30	59.7	2.8832	169.8	0.433451	1	12	61.4	1.5878	205	5.3013	55	0.62095	5.2	2	1	104	5.77304	131	74.5	0
16257	1	34	132	0	20.7639	74	0	0	2248	74.9333	22	24	61	2.9378	171.4	0.431739	1	14	50	1.293	144	3.72384	30	0.3387	5.4	2	1	94	5.21794	105.5	67.5	0
2609	1	45	132	0	19.1996	74.2	0	0	3654	121.8	35	32	56.8	2.9584	172	0.431395	0	72	41.9	1.08353	222	5.74092	338	3.81602	4.942	2	3	92	5.10692	123.5	76.5	0
5584	1	48	132	0	21.9203	74.3	0	0	356	11.8667	16	14	65	2.96528	172.2	0.431475	0	15	49.1	1.26973	256	6.62016	148	1.67092	4.9	2	3	95	5.27345	157.5	98	0
14405	1	50	132	0	21.9166	75	0	0	2455	81.8333	25	24	62.3	2.8426	168.6	0.44484	1	17	67.7	1.75072	207	5.35302	94	1.06126	5.4	2	1	105	5.82855	107.5	74.5	0
20900	1	51	132	0	22.1382	76	0	0	359	11.9667	12	14	69.2	3.12582	176.8	0.429864	1	14	56	1.44816	207	5.35302	53	0.59837	5.7	2	1	108	5.99508	134.5	82	0
14028	1	45	132	0	23.1099	76	0	0	3019	100.633	15	19	60.5	2.61792	161.8	0.469716	0	30	53.5	1.38351	216	5.58576	104	1.17416	5.4	2	1	99	5.49549	119	75	0
10840	1	38	132	0	21.8977	76	0	0	3570	119	19	18	59.4	2.71261	164.7	0.461445	0	24	52.8	1.36541	234	6.05124	187	2.11123	5.044	2	3	95	5.27345	128	88	0
6067	1	59	132	0	20.7226	76	0	0	1345	44.8333	10	18	60.1	2.90021	170.3	0.446271	1	25	80	2.0688	201	5.19786	38	0.42902	5.2	2	1	92	5.10692	125.5	77.5	0
9869	1	57	132	0	20.3791	76.5	0	0	490	16.3333	21	18	60.5	2.96873	172.3	0.443993	0	33	37.8	0.977508	226	5.84436	209	2.35961	5.6	2	2	93	5.16243	122.5	77	0
13526	1	47	132	0	21.9439	77	0	0	2531	84.3667	16	17	65.6	2.98944	172.9	0.445344	0	41	72.6	1.87744	133	3.43938	66	0.74514	5.5	2	1	95	5.27345	116	78	0
7109	1	60	132	0	23.0623	77.8	0	0	2449	81.6333	15	11	61.5	2.66669	163.3	0.476424	1	16	42.7	1.10422	242	6.25812	79	0.89191	5.5	2	2	92	5.10692	104.5	69.5	0
14587	1	50	132	0	22.3474	78	0	0	2616	87.2	11	20	63.6	2.84597	168.7	0.462359	0	19	81.6	2.11018	248	6.41328	46	0.51934	4.9	2	2	102	5.66202	114.5	71.5	0
5959	1	44	132	0	22.8305	78	0	0	1678	55.9333	30	23	70.8	3.10112	176.1	0.44293	0	23	40.3	1.04216	136	3.51696	57	0.64353	4.9	2	2	88	4.88488	101.5	60.5	0
2295	1	53	132	0	21.8695	78	0	0	2273	75.7667	15	19	65	2.97218	172.4	0.452436	0	21	53	1.37058	149	3.85314	33	0.37257	5.4	2	1	87	4.82937	122	82	0
20942	1	41	132	0	23.426	79	0	0	342	11.4	43	18	68.5	2.9241	171	0.461988	0	65	52	1.34472	204	5.27544	49	0.55321	5.7	2	2	106	5.88406	107.5	63	0
15810	1	59	132	0	21.9244	79	0	0	1824	60.8	23	23	59.4	2.70932	164.6	0.479951	0	37	58	1.49988	186	4.80996	85	0.95965	5.1	2	3	94	5.21794	105	75	0
15844	1	41	132	0	21.4364	79	0	0	823	27.4333	25	21	66.1	3.08354	175.6	0.449886	0	32	57.4	1.48436	179	4.62894	169	1.90801	5.1	2	3	94	5.21794	124	78	0
7012	1	45	132	0	21.0645	79.6	0	0	4433	147.767	18	16	62.1	2.94809	171.7	0.463599	1	21	65.2	1.68607	205	5.3013	57	0.64353	4.7	2	1	93	5.16243	132	83.5	0
7364	1	39	132	0	19.6813	79.6	0	0	4427	147.567	17	15	58.7	2.98253	172.7	0.460915	0	51	37.7	0.974922	159	4.11174	82	0.92578	4.4	2	3	88	4.88488	109.5	65.5	0
1882	1	53	132	0	22.5686	80	0	0	3133	104.433	27	18	65.3	2.8934	170.1	0.470312	0	113	48.1	1.24387	257	6.64602	81	0.91449	5.5	2	1	105	5.82855	113	71	0
12569	1	47	132	0	21.7917	80	0	0	1121	37.3667	30	26	69.2	3.17552	178.2	0.448934	0	51	35.4	0.915444	221	5.71506	151	1.70479	5.1	2	1	88	4.88488	107	73.5	0
1801	1	55	132	0	21.1368	82	0	0	1580	52.6667	15	19	63.7	3.0137	173.6	0.47235	0	23	61.6	1.59298	207	5.35302	90	1.0161	5	2	2	103	5.71753	119.5	69.5	0
6904	1	42	132	0	24.1751	82	0	0	3637	121.233	24	13	79.2	3.2761	181	0.453039	0	15	47.4	1.22576	198	5.12028	86	0.97094	5.2	2	2	100	5.551	115.5	75	0
621	1	50	132	0	23.8211	82	0	0	2151	71.7	13	24	69.9	2.93437	171.3	0.478692	0	15	46	1.18956	213	5.50818	87	0.98223	5.6	2	3	98	5.43998	111	75.5	0
2350	1	42	132	0	21.6176	82.2	0	0	1594	53.1333	14	16	65.6	3.03456	174.2	0.471871	0	14	31.7	0.819762	161	4.16346	83	0.93707	4.9	2	3	88	4.88488	108	68	0
11481	1	36	132	0	22.3058	82.3	0	0	1115	37.1667	19	20	74.7	3.3489	183	0.449727	0	17	64.1	1.65763	184	4.75824	35	0.39515	4.942	2	1	84	4.66284	116	75.5	0
12241	1	39	132	0	22.9335	82.5	0	0	2725	90.8333	13	21	66.2	2.8866	169.9	0.48558	0	21	45.4	1.17404	206	5.32716	224	2.52896	5.2	2	1	100	5.551	118	77	0
8049	1	45	132	0	22.9722	83	0	0	1819	60.6333	22	17	77.1	3.35622	183.2	0.453057	0	29	58.2	1.50505	186	4.80996	85	0.95965	4.9	2	3	93	5.16243	117	79	0
2255	1	56	132	0	23.6972	84.6	0	0	1470	49	21	20	65.3	2.7556	166	0.509639	0	18	47	1.21542	151	3.90486	43	0.48547	4.9	2	3	96	5.32896	120.5	69	0
7936	1	31	132	0	24.8409	86	0	0	4615	153.833	59	35	78	3.13998	177.2	0.485327	1	28	55.4	1.43264	223	5.76678	138	1.55802	4.8	2	3	106	5.88406	126.5	77.5	0
13849	1	51	132	0	22.325	88	0	0	338	11.2667	20	21	66.2	2.96528	172.2	0.511034	1	18	42.6	1.10164	234	6.05124	129	1.45641	5	2	1	85	4.71835	133.5	84	0
14155	1	28	132	0	24.809	89.5	0	0	2555	85.1667	24	24	77.9	3.13998	177.2	0.505079	0	26	56.1	1.45075	183	4.73238	84	0.94836	5.2	2	3	85	4.71835	109.5	72.5	0
5387	1	33	132	0	25.897	83.6	0	1	4404	146.8	21	17	68.3	2.63738	162.4	0.514778	0	19	51.4	1.3292	184	4.75824	168	1.89672	4.7	2	2	100	5.551	129.5	75.5	0
16181	1	41	132	0	26.4044	86.5	0	1	2212	73.7333	35	27	79.3	3.00329	173.3	0.499134	1	32	50	1.293	189	4.88754	74	0.83546	5.2	2	1	98	5.43998	130	76.5	0
18007	1	30	132	0	25.3518	87	0	1	1563	52.1	16	13	75.7	2.98598	172.8	0.503472	0	20	45	1.1637	169	4.37034	66	0.74514	4.9	2	3	94	5.21794	119	62.5	0
5097	1	45	132	0	25.3365	89.1	0	1	4459	148.633	22	25	71	2.80228	167.4	0.532258	0	29	48.5	1.25421	201	5.19786	127	1.43383	5.6	2	1	103	5.71753	126	83.5	0
16056	1	35	132	0	26.2039	89.5	0	1	1878	62.6	35	26	79.7	3.04154	174.4	0.513188	0	80	53	1.37058	216	5.58576	103	1.16287	5.1	2	1	92	5.10692	132	80.5	0
3356	1	42	132	1	21.475	81.6	0	0	4384	146.133	68	40	60.9	2.83586	168.4	0.484561	0	141	64.1	1.65763	255	6.5943	131	1.47899	5	2	2	86	4.77386	133	87	0
6331	1	40	132	1	23.7217	82.3	0	0	1561	52.0333	13	14	60.5	2.55041	159.7	0.515341	0	25	35.4	0.915444	234	6.05124	298	3.36442	5	2	3	102	5.66202	126	83	0
1706	1	54	132	1	22.61	82.5	0	0	3621	120.7	32	20	64.5	2.85272	168.9	0.488455	0	68	37.3	0.964578	174	4.49964	566	6.39014	5.5	2	2	109	6.05059	130.5	82.5	1
18002	1	54	132	1	21.4593	84	0	0	1529	50.9667	21	14	61	2.8426	168.6	0.498221	0	35	53	1.37058	235	6.0771	90	1.0161	5.2	2	3	92	5.10692	136.5	80.5	0
9038	1	39	132	1	24.3779	85	0	0	3988	132.933	30	17	71.2	2.92068	170.9	0.497367	0	50		0	184	4.75824	94	1.06126	5.5	2	2	96	5.32896	134.5	85	0
15169	1	43	132	1	26.6573	84	0	1	2559	85.3	19	15	73.9	2.77222	166.5	0.504505	0	16	35.6	0.920616	191	4.93926	152	1.71608	5	2	2	98	5.43998	121	75	0
4689	1	50	132	1	27.2399	86	0	1	3234	107.8	35	23	77.8	2.8561	169	0.508876	0	18	46.9	1.21283	222	5.74092	121	1.36609	5.1	2	2	106	5.88406	128.5	85	0
3247	1	45	132	1	25.5932	87	0	1	4329	144.3	35	15	75.1	2.93437	171.3	0.507881	0	21	38.4	0.993024	155	4.0083	39	0.44031	4.8	2	1	104	5.77304	146.5	94	0
7940	1	43	132	1	27.1725	89.5	0	1	385	12.8333	24	21	90.7	3.33793	182.7	0.489874	0	22	64.8	1.67573	181	4.68066	111	1.25319	5.1	2	1	95	5.27345	137.5	88.5	0
3038	1	45	132	0	24.6183	90	1	0	4309	143.633	22	14	69.4	2.81904	167.9	0.536033	0	46	28	0.72408	230	5.9478	129	1.45641	5.1	2	3	96	5.32896	120	78	0
717	1	50	132	0	24.8964	90.3	1	0	3316	110.533	30	27	69.6	2.79558	167.2	0.540072	1	41	51.7	1.33696	232	5.99952	154	1.73866	5.146	2	3	99	5.49549	164	97.5	0
8789	1	72	132	1	24.2529	91	1	0	1128	37.6	25	24	61.7	2.54402	159.5	0.570533	1	26	75.9	1.96277	206	5.32716	83	0.93707	5.5	2	2	107	5.93957	121.5	77	0
12410	1	34	132	1	27.2739	95	1	1	493	16.4333	29	24	84.1	3.08354	175.6	0.541002	0	25	39.3	1.0163	234	6.05124	194	2.19026	5.4	2	1	100	5.551	125	73	0
6174	1	55	132	1	25.7131	95.8	1	1	1739	57.9667	35	21	72.4	2.81568	167.8	0.570918	0	64	48.6	1.2568	241	6.23226	295	3.33055	5.1	2	2	101	5.60651	137.5	87	0
7545	1	50	130.76	0	19.711	77.4	0	0	3706	123.533	25	21	55.5	2.81568	167.8	0.461263	0	32	57.5	1.48695	231	5.97366	146	1.64834	5	2	3	103	5.71753	113.5	77.5	0
5384	1	50	127.4	0	20.8696	82.8	0	0	3707	123.567	17	18	62.1	2.97562	172.5	0.48	0	15	52.1	1.34731	164	4.24104	40	0.4516	4.7	2	1	92	5.10692	130	79	0
9018	1	39	127.4	0	24.7144	83.6	0	0	756	25.2	33	20	73.2	2.96184	172.1	0.485764	0	29	43.1	1.11457	190	4.9134	147	1.65963	5.4	2	1	100	5.551	134.5	84.5	0
13195	1	36	127	1	25.6455	80	0	1	399	13.3	22	18	76.4	2.97908	172.6	0.463499	0	24	39.6	1.02406	217	5.61162	161	1.81769	4.9	2	1	108	5.99508	120.5	79.5	0
20598	1	41	126	0	15.3564	59.5	0	0	362	12.0667	11	10	46.6	3.03456	174.2	0.341561	0	15	60	1.5516	187	4.83582	78	0.88062	5.4	2	2	102	5.66202	99	67	0
6197	1	40	126	0	15.6098	60	0	0	3171	105.7	12	18	43.9	2.81233	167.7	0.357782	1	14	59.4	1.53608	192	4.96512	52	0.58708	4.5	2	3	92	5.10692	101	68	0
2415	1	58	126	0	16.5791	60.1	0	0	386	12.8667	17	20	44.7	2.69616	164.2	0.366017	0	9	58.6	1.5154	173	4.47378	32	0.36128	5	2	1	93	5.16243	135	81.5	0
17880	1	34	126	0	18.0379	62	0	0	1463	48.7667	10	11	54.8	3.03805	174.3	0.355709	1	14	78	2.01708	164	4.24104	22	0.24838	5.6	2	3	96	5.32896	116.5	71	0
13593	1	50	126	0	17.8127	64	0	0	2924	97.4667	16	18	51.6	2.8968	170.2	0.376028	0	12	53.6	1.3861	198	5.12028	59	0.66611	5.6	2	2	102	5.66202	105.5	71	0
16708	1	37	126	0	17.2059	65	0	0	1808	60.2667	20	23	49.2	2.85948	169.1	0.384388	0	16	60	1.5516	159	4.11174	19	0.21451	5.1	2	1	94	5.21794	98	64.5	0
2662	1	45	126	0	16.2738	65.5	0	0	3031	101.033	16	25	46.7	2.86964	169.4	0.386659	0	12	71.6	1.85158	155	4.0083	69	0.77901	5.146	2	3	99	5.49549	113.5	70	0
1963	1	60	126	0	17.821	65.5	0	0	2176	72.5333	14	16	48.4	2.7159	164.8	0.397451	0	14	49.3	1.2749	172	4.44792	84	0.94836	5.1	2	3	94	5.21794	105	64	0
2156	1	34	126	0	17.8735	65.5	0	0	2195	73.1667	16	21	53	2.96528	172.2	0.380372	0	18	43.5	1.12491	184	4.75824	176	1.98704	5.4	2	3	93	5.16243	111	73	0
7454	1	39	126	0	16.2107	65.7	0	0	2553	85.1	13	13	50.5	3.11523	176.5	0.372238	0	12	66.4	1.7171	220	5.6892	40	0.4516	5.1	2	3	97	5.38447	92.5	60.5	0
13339	1	36	126	0	18.3133	66	0	0	2865	95.5	14	17	55	3.00329	173.3	0.380842	0	21	61.8	1.59815	182	4.70652	72	0.81288	5.4	2	3	92	5.10692	105	68	0
8615	1	35	126	0	18.2481	66.2	0	0	4370	145.667	15	19	49.2	2.69616	164.2	0.403167	0	20	54.2	1.40161	176	4.55136	87	0.98223	4.9	2	3	97	5.38447	123	76.5	0
2389	1	59	126	0	18.8275	66.3	0	0	281	9.36667	24	18	48.5	2.57603	160.5	0.413084	0	49	43.4	1.12232	190	4.9134	34	0.38386	5.4	2	3	101	5.60651	98.5	66	0
5214	1	34	126	0	16.8287	66.3	0	0	4421	147.367	35	26	53.5	3.17909	178.3	0.371845	0	33	48.5	1.25421	134	3.46524	52	0.58708	4.7	2	3	81	4.49631	130	75	0
1240	1	48	126	0	21.2738	66.5	0	0	3679	122.633	9	14	55.9	2.62764	162.1	0.410241	0	12	85.8	2.21879	183	4.73238	25	0.28225	4.6	2	2	86	4.77386	102.5	63	0
221	1	43	126	0	17.9602	66.7	0	0	4374	145.8	22	27	51.6	2.87302	169.5	0.39351	1	52	81.7	2.11276	153	3.95658	63	0.71127	4.5	2	3	82	4.55182	128.5	75.5	0
6363	1	39	126	0	18.9286	67	0	0	3325	110.833	11	12	58.5	3.09056	175.8	0.381115	0	12	64.9	1.67831	159	4.11174	63	0.71127	4.8	2	3	94	5.21794	104.5	64.5	0
3387	1	51	126	0	19.1663	68.2	0	0	702	23.4	9	14	50.3	2.6244	162	0.420988	0	12	53.4	1.38092	214	5.53404	78	0.88062	5.1	2	1	87	4.82937	96	63.5	0
9844	1	72	126	0	20.7124	68.5	0	0	742	24.7333	11	10	52.1	2.5154	158.6	0.431904	1	8	54.9	1.41971	177	4.57722	60	0.6774	4.8	2	1	101	5.60651	136.5	76	0
14147	1	60	126	0	18.0034	69	0	0	2489	82.9667	14	19	45.4	2.52174	158.8	0.434509	1	21	48.9	1.26455	150	3.879	40	0.4516	5.5	2	2	108	5.99508	131.5	85.5	0
16148	1	52	126	0	18.6226	69	0	0	799	26.6333	12	20	55.8	2.99636	173.1	0.398614	0	28	74	1.91364	194	5.01684	50	0.5645	5.1	2	3	95	5.27345	112	73.5	0
7019	1	41	126	0	22.2757	69.4	0	0	4667	155.567	34	25	58.1	2.60823	161.5	0.429721	0	38	63.6	1.6447	168	4.34448	125	1.41125	5	2	3	89	4.94039	117	76	0
14468	1	44	126	0	19.6035	69.5	0	0	2598	86.6	16	19	61	3.1117	176.4	0.393991	0	25	77.7	2.00932	221	5.71506	55	0.62095	5.6	2	1	101	5.60651	111	75.5	0
6929	1	45	126	0	21.1669	69.5	0	0	1783	59.4333	14	25	57	2.69288	164.1	0.423522	1	13	67.7	1.75072	257	6.64602	66	0.74514	5.1	2	1	86	4.77386	119	89	0
574	1	63	126	0	20.5571	70	0	0	744	24.8	16	22	63.1	3.0695	175.2	0.399543	0	29	80	2.0688	198	5.12028	71	0.80159	5.1	2	2	99	5.49549	116	74.5	0
7970	1	40	126	0	21.6026	70	0	0	4365	145.5	39	19	59.6	2.75892	166.1	0.421433	0	19	39.4	1.01888	209	5.40474	66	0.74514	4.8	2	3	95	5.27345	99	54.5	0
19517	1	41	126	0	20.4539	70	0	0	974	32.4667	13	11	61.5	3.00676	173.4	0.403691	0	20	99	2.56014	189	4.88754	33	0.37257	5.3	2	1	95	5.27345	96.5	59	0
16709	1	40	126	0	20.0722	70	0	0	1834	61.1333	10	15	57.6	2.86964	169.4	0.413223	1	13	44	1.13784	147	3.80142	44	0.49676	5.1	2	1	94	5.21794	107.5	73.5	0
11471	1	46	126	0	19.0037	70	0	0	3596	119.867	12	12	53.7	2.82576	168.1	0.416419	0	12	59.2	1.53091	178	4.60308	49	0.55321	5.146	2	3	90	4.9959	103	67	0
10279	1	49	126	0	20.3083	70	0	0	3541	118.033	20	22	60.5	2.97908	172.6	0.405562	1	9	31.3	0.809418	137	3.54282	30	0.3387	5.1	2	3	83	4.60733	95	65	0
238	1	46	126	0	21.9258	70.2	0	0	4604	153.467	18	12	57.4	2.61792	161.8	0.433869	0	19	64.6	1.67056	217	5.61162	61	0.68869	5.2	2	3	99	5.49549	98	63	0
8096	1	42	126	0	19.201	70.3	0	0	3221	107.367	11	29	55.1	2.86964	169.4	0.414994	1	14	64.1	1.65763	159	4.11174	15	0.16935	5	2	3	85	4.71835	101	65.5	0
7875	1	38	126	0	19.6564	70.6	0	0	1153	38.4333	13	12	62.7	3.1898	178.6	0.395297	0	10	50.8	1.31369	199	5.14614	39	0.44031	4.7	2	1	83	4.60733	108.5	71	0
2490	1	48	126	0	18.7852	70.8	0	0	3286	109.533	13	18	49.3	2.6244	162	0.437037	0	17	48.1	1.24387	166	4.29276	123	1.38867	5.4	2	2	94	5.21794	106.5	67.5	0
6905	1	49	126	0	20.6394	71	0	0	661	22.0333	14	10	58.6	2.83922	168.5	0.421365	1	15	65.5	1.69383	164	4.24104	45	0.50805	4.6	2	2	102	5.66202	110.5	72	0
6559	1	39	126	0	20.3633	71	0	0	4367	145.567	26	17	57.2	2.80898	167.6	0.423628	0	22	35.4	0.915444	163	4.21518	135	1.52415	4.7	2	1	97	5.38447	116	75	0
16770	1	40	126	0	18.5964	71.5	0	0	1875	62.5	15	22	55.4	2.97908	172.6	0.414253	1	19	55	1.4223	190	4.9134	53	0.59837	5.1	2	3	94	5.21794	110	70	0
1610	1	49	126	0	17.7496	71.5	0	0	3978	132.6	15	17	53	2.98598	172.8	0.413773	0	14	49	1.26714	215	5.5599	100	1.129	5.1	2	3	90	4.9959	129	74	0
6537	1	47	126	0	18.6788	71.5	0	0	4366	145.533	8	13	57.4	3.07301	175.3	0.407872	0	8	47	1.21542	144	3.72384	23	0.25967	4.7	2	2	86	4.77386	105.5	65.5	0
4292	1	43	126	0	19.853	71.8	0	0	4375	145.833	15	17	55.7	2.80562	167.5	0.428657	0	28	44.7	1.15594	184	4.75824	64	0.72256	5.1	2	2	88	4.88488	112.5	76	0
20773	1	40	126	0	20.7495	72	0	0	366	12.2	12	13	61.1	2.94466	171.6	0.41958	0	10	59	1.52574	202	5.22372	37	0.41773	5.4	2	1	105	5.82855	113	66	0
18510	1	54	126	0	18.374	72	0	0	1090	36.3333	15	14	61.6	3.35256	183.1	0.393228	0	19	72	1.86192	237	6.12882	65	0.73385	5.5	2	3	99	5.49549	105	66.5	0
4429	1	39	126	0	20.8415	72	0	0	4424	147.467	26	18	57.5	2.75892	166.1	0.433474	1	24	62.2	1.60849	195	5.0427	176	1.98704	4.6	2	3	98	5.43998	133.5	81	0
14819	1	36	126	0	21.0759	72	0	0	2555	85.1667	13	16	61.7	2.92752	171.1	0.420807	0	20	69.2	1.78951	179	4.62894	52	0.58708	4.4	2	2	95	5.27345	132.5	87.5	0
10413	1	35	126	0	18.3946	72	0	0	2464	82.1333	20	25	59.4	3.22921	179.7	0.400668	0	22		0	224	5.79264	69	0.77901	5.146	2	3	94	5.21794	105	66.5	0
11186	1	34	126	0	18.4843	72	0	0	338	11.2667	25	16	58.5	3.16484	177.9	0.404722	0	30	40.1	1.03699	178	4.60308	90	1.0161	5.248	2	3	94	5.21794	110.5	67.5	0
1344	1	45	126	0	19.2993	72	0	0	4441	148.033	13	19	54.6	2.82912	168.2	0.428062	0	15	52.9	1.36799	164	4.24104	75	0.84675	4.7	2	3	93	5.16243	94	64	0
2959	1	34	126	0	21.7283	72	0	0	761	25.3667	11	14	67	3.08354	175.6	0.410023	1	10	54.8	1.41713	195	5.0427	118	1.33222	4.9	2	2	92	5.10692	117	69	0
20689	1	34	126	0	19.3911	72	0	0	364	12.1333	15	12	57.5	2.96528	172.2	0.418118	0	19	47	1.21542	145	3.7497	33	0.37257	5.1	2	1	91	5.05141	114.5	71	0
17097	1	50	126	0	19.663	72	0	0	290	9.66667	13	21	59.6	3.03108	174.1	0.413555	0	42	73	1.88778	180	4.6548	112	1.26448	5.2	2	2	85	4.71835	99	63.5	0
5657	1	61	126	0	22.151	72	0	0	3969	132.3	20	24	54.6	2.4649	157	0.458599	0	16	43.5	1.12491	176	4.55136	41	0.46289	5.2	2	2	81	4.49631	120.5	79.5	0
19961	1	34	126	0	22.8594	73	0	0	727	24.2333	21	16	68.1	2.97908	172.6	0.422943	0	42	63	1.62918	209	5.40474	50	0.5645	5.5	2	1	104	5.77304	124	71.5	0
15589	1	35	126	0	19.537	73	0	0	2235	74.5	15	22	63.3	3.24	180	0.405556	0	13	50.3	1.30076	119	3.07734	14	0.15806	5.2	2	3	102	5.66202	120	70.5	0
14738	1	48	126	0	21.1301	73	0	0	1049	34.9667	16	14	63.9	3.02412	173.9	0.419781	0	18	46.2	1.19473	190	4.9134	33	0.37257	4.9	2	3	97	5.38447	96.5	61.5	0
11289	1	39	126	0	20.6855	73	0	0	1792	59.7333	15	13	59.5	2.87642	169.6	0.430425	0	14	56.7	1.46626	186	4.80996	49	0.55321	4.33	2	3	96	5.32896	122.5	77.5	0
20004	1	51	126	0	20.2637	73	0	0	729	24.3	17	14	58.7	2.8968	170.2	0.428907	1	27	80	2.0688	181	4.68066	37	0.41773	5.4	2	2	95	5.27345	129.5	79.5	0
2079	1	40	126	0	20.7065	73	0	0	1790	59.6667	22	19	59	2.84934	168.8	0.432464	1	17	68	1.75848	189	4.88754	67	0.75643	4.8	2	2	94	5.21794	121.5	70.5	0
13973	1	32	126	0	22.6464	73	0	0	2890	96.3333	21	23	67.7	2.98944	172.9	0.422209	1	17	86.1	2.22655	236	6.10296	43	0.48547	5.1	2	2	90	4.9959	124	75.5	0
2521	1	53	126	0	20.3252	73	0	0	3808	126.933	19	19	54.6	2.68632	163.9	0.445394	1	11	40.8	1.05509	167	4.31862	95	1.07255	4.9	2	2	86	4.77386	116	77	0
11954	1	57	126	0	19.7767	73.1	0	0	1860	62	9	18	58.1	2.9378	171.4	0.426488	1	17	53.4	1.38092	197	5.09442	116	1.30964	5.5	2	3	88	4.88488	108.5	63	0
7006	1	29	126	0	20.1736	73.2	0	0	4376	145.867	20	13	65	3.22202	179.5	0.407799	1	9	49.8	1.28783	169	4.37034	84	0.94836	5.2	2	3	83	4.60733	100.5	57	0
12730	1	55	126	0	19.9558	73.5	0	0	2234	74.4667	10	16	58.9	2.95152	171.8	0.427823	0	11	56.4	1.4585	219	5.66334	79	0.89191	5.1	2	3	104	5.77304	127.5	82.5	0
11707	1	58	126	0	20.3786	73.5	0	0	2876	95.8667	15	21	63.7	3.12582	176.8	0.415724	0	10	53	1.37058	204	5.27544	53	0.59837	5.248	2	1	100	5.551	136	87.5	0
20418	1	32	126	0	21.8038	73.5	0	0	350	11.6667	14	14	60.3	2.76557	166.3	0.441972	1	46	51	1.31886	188	4.86168	73	0.82417	5.2	2	3	96	5.32896	115	70.5	0
7464	1	37	126	0	20.0065	73.5	0	0	3612	120.4	14	16	61.2	3.059	174.9	0.42024	0	12	52.9	1.36799	148	3.82728	46	0.51934	4.8	2	1	95	5.27345	100.5	57	0
10102	1	32	126	0	21.4087	73.5	0	0	4133	137.767	25	22	64	2.98944	172.9	0.425101	0	24	41.8	1.08095	150	3.879	60	0.6774	4.9	2	2	92	5.10692	114.5	67.5	0
1132	1	41	126	0	21.504	73.6	0	0	4390	146.333	15	18	58.9	2.73902	165.5	0.444713	0	12	61.4	1.5878	180	4.6548	42	0.47418	4.6	2	2	83	4.60733	100	67	0
8232	1	40	126	0	20.9828	73.8	0	0	4008	133.6	21	30	60	2.85948	169.1	0.436428	0	13	52.1	1.34731	223	5.76678	105	1.18545	4.6	2	3	97	5.38447	116	76.5	0
1192	1	41	126	0	20.6992	73.8	0	0	4358	145.267	11	12	58.7	2.83586	168.4	0.438242	0	11	54.7	1.41454	183	4.73238	64	0.72256	5.1	2	1	95	5.27345	109.5	69.5	0
1736	1	61	126	0	19.8638	74	0	0	2708	90.2667	20	18	61.6	3.10112	176.1	0.420216	1	15	37.1	0.959406	175	4.5255	58	0.65482	5	2	2	104	5.77304	137.5	83	0
19092	1	39	126	0	18.5651	74	0	0	1097	36.5667	30	15	57.9	3.11876	176.6	0.419026	0	34	36	0.93096	141	3.64626	89	1.00481	5.2	2	3	101	5.60651	122.5	79	0
20762	1	52	126	0	21.426	74	0	0	315	10.5	11	14	64.2	2.99636	173.1	0.427499	0	19	57	1.47402	196	5.06856	50	0.5645	5.3	2	3	97	5.38447	102	47.5	0
15301	1	38	126	0	21.1123	74	0	0	1373	45.7667	25	24	57.2	2.70932	164.6	0.449575	0	15	51.6	1.33438	186	4.80996	47	0.53063	5.4	2	1	94	5.21794	106	65.5	0
20777	1	47	126	0	20.5395	74	0	0	356	11.8667	14	14	62.4	3.03805	174.3	0.424555	0	18	49	1.26714	165	4.2669	50	0.5645	5.3	2	3	91	5.05141	107	60.5	0
12251	1	38	126	0	22.1806	74.2	0	0	1591	53.0333	10	17	63.5	2.86286	169.2	0.438534	0	15	49.6	1.28266	192	4.96512	81	0.91449	4.6	2	3	95	5.27345	133	83.5	0
8550	1	39	126	0	23.0281	74.4	0	0	4431	147.7	28	17	69.8	3.03108	174.1	0.427341	0	22	62.4	1.61366	281	7.26666	97	1.09513	5.4	2	3	98	5.43998	124.5	79	0
2915	1	50	126	0	18.6515	74.5	0	0	1442	48.0667	15	19	55.5	2.97563	172.5	0.431884	0	16	54.4	1.40678	157	4.06002	64	0.72256	4.9	2	2	101	5.60651	142	92.5	0
13769	1	36	126	0	20.5058	74.5	0	0	1407	46.9	12	12	69.5	3.38928	184.1	0.404671	0	19	45	1.1637	187	4.83582	57	0.64353	5.5	2	2	99	5.49549	123.5	78.5	0
13389	1	35	126	0	21.0527	74.5	0	0	2905	96.8333	20	21	56.9	2.70274	164.4	0.453163	0	31	53.1	1.37317	195	5.0427	82	0.92578	4.9	2	3	89	4.94039	122	78	0
12647	1	29	126	0	23.4626	74.5	0	0	2839	94.6333	15	17	65.2	2.77889	166.7	0.446911	1	19	69.2	1.78951	146	3.77556	39	0.44031	5.6	2	1	89	4.94039	100	57	0
4907	1	51	126	0	20.3429	74.5	0	0	4040	134.667	13	15	49	2.4087	155.2	0.480026	0	23	75	1.9395	194	5.01684	60	0.6774	5	2	3	85	4.71835	102	60	0
7881	1	30	126	0	21.4761	74.6	0	0	4274	142.467	11	13	66.6	3.10112	176.1	0.423623	1	12	54.2	1.40161	169	4.37034	71	0.80159	4.9	2	3	97	5.38447	103.5	66.5	0
5414	1	33	126	0	21.0309	74.6	0	0	4459	148.633	11	13	63.6	3.02412	173.9	0.428982	0	11	51.7	1.33696	150	3.879	31	0.34999	5	2	1	85	4.71835	105	67	0
6293	1	58	126	0	22.4741	74.8	0	0	349	11.6333	21	18	58.4	2.59854	161.2	0.46402	1	28	41.3	1.06802	247	6.38742	115	1.29835	5.2	2	1	88	4.88488	111.5	71.5	0
9664	1	39	126	0	20.0892	74.9	0	0	3649	121.633	27	25	64.8	3.22562	179.6	0.417038	0	17	58.4	1.51022	196	5.06856	58	0.65482	5.044	2	3	95	5.27345	105	68	0
16560	1	35	126	0	20.9496	75	0	0	1795	59.8333	14	19	67.5	3.22202	179.5	0.417827	0	17	50	1.293	206	5.32716	156	1.76124	5.2	2	1	100	5.551	115.5	71.5	0
19143	1	29	126	0	23.1635	75	0	0	723	24.1	25	11	67.1	2.8968	170.2	0.440658	1	17	68	1.75848	226	5.84436	56	0.63224	5.2	2	3	94	5.21794	116	68	0
10578	1	35	126	0	22.2314	75	0	0	325	10.8333	25	23	64.4	2.8968	170.2	0.440658	0	38	34.2	0.884412	135	3.4911	159	1.79511	4.5	2	1	94	5.21794	110.5	71	0
11069	1	46	126	0	21.0181	75	0	0	3826	127.533	42	22	61.1	2.90703	170.5	0.439883	0	107	50	1.293	255	6.5943	194	2.19026	5.35	2	2	90	4.9959	118	79	0
8397	1	45	126	0	22.2051	75.6	0	0	4362	145.4	21	16	60.6	2.7291	165.2	0.457627	1	15	83.3	2.15414	241	6.23226	54	0.60966	5.4	2	2	96	5.32896	112	76.5	0
9275	1	41	126	0	22.3316	75.7	0	0	527	17.5667	21	20	70.2	3.14353	177.3	0.42696	0	30	59.8	1.54643	153	3.95658	76	0.85804	4.636	2	1	96	5.32896	135	84.5	0
8523	1	37	126	0	20.0346	75.7	0	0	4313	143.767	24	13	57.9	2.89	170	0.445294	0	27	43.1	1.11457	159	4.11174	74	0.83546	4.9	2	3	94	5.21794	122	84	0
9563	1	35	126	0	21.0073	75.8	0	0	4002	133.4	18	14	62.8	2.98944	172.9	0.438404	0	14	56.1	1.45075	181	4.68066	64	0.72256	5	2	3	93	5.16243	116.5	75	0
6511	1	47	126	0	21.8298	75.8	0	0	1239	41.3	18	12	61.1	2.79893	167.3	0.453078	0	31	48.2	1.24645	213	5.50818	155	1.74995	4.5	2	1	93	5.16243	108	69.5	0
7190	1	47	126	0	20.7386	75.9	0	0	3312	110.4	7	9	60.5	2.91726	170.8	0.444379	0	12	52.3	1.35248	183	4.73238	67	0.75643	5.2	2	2	91	5.05141	107	74.5	0
1018	1	46	126	0	21.6609	76	0	0	289	9.63333	13	15	62.6	2.89	170	0.447059	0	29	50	1.293	221	5.71506	37	0.41773	5.2	2	3	109	6.05059	104	62	0
18475	1	35	126	0	21.979	76	0	0	1097	36.5667	40	18	62.7	2.85272	168.9	0.44997	0	31	70	1.8102	220	5.6892	41	0.46289	5.2	2	2	102	5.66202	124	75.5	0
2198	1	63	126	0	23.0401	76	0	0	2598	86.6	16	12	59.5	2.58245	160.7	0.472931	0	25	46.8	1.21025	242	6.25812	145	1.63705	5.2	2	2	100	5.551	148.5	86	0
15117	1	41	126	0	22.9042	76	0	0	962	32.0667	10	17	72	3.14353	177.3	0.428652	1	14	56	1.44816	153	3.95658	45	0.50805	4.9	2	3	94	5.21794	112	68.5	0
5841	1	34	126	0	19.2802	76	0	0	1476	49.2	13	17	61.5	3.1898	178.6	0.425532	0	15	98.6	2.5498	191	4.93926	57	0.64353	5	2	2	93	5.16243	123.5	77	0
4522	1	45	126	0	21.3702	76	0	0	4376	145.867	26	18	60.1	2.81233	167.7	0.45319	0	26	56.7	1.46626	237	6.12882	71	0.80159	4.5	2	2	91	5.05141	153	99	0
2466	1	47	126	0	23.4472	76	0	0	361	12.0333	27	20	59.8	2.55041	159.7	0.475892	0	16	47	1.21542	162	4.18932	122	1.37738	5.2	2	3	85	4.71835	128.5	85	0
4363	1	42	126	0	20.7387	76.1	0	0	4387	146.233	16	18	62.5	3.0137	173.6	0.438364	0	12	66.6	1.72228	167	4.31862	69	0.77901	4.7	2	2	92	5.10692	100	58.5	0
625	1	48	126	0	21.0742	76.2	0	0	4363	145.433	13	8	63	2.98944	172.9	0.440717	0	35	56.3	1.45592	243	6.28398	228	2.57412	5.1	2	3	95	5.27345	104	70	0
153	1	44	126	0	21.7713	76.3	0	0	3152	105.067	19	17	60.5	2.77889	166.7	0.457708	0	24	65	1.6809	168	4.34448	72	0.81288	5	2	3	106	5.88406	97	65.5	0
8260	1	58	126	0	20.5345	76.3	0	0	4582	152.733	14	11	57.2	2.78556	166.9	0.45716	0	14	72.3	1.86968	226	5.84436	70	0.7903	4.9	2	1	93	5.16243	118	83	0
12304	1	37	126	0	20.1038	76.5	0	0	3288	109.6	15	17	54.6	2.7159	164.8	0.464199	0	17	37.7	0.974922	202	5.22372	91	1.02739	5.5	2	3	95	5.27345	107	73.5	0
17631	1	35	126	0	20.8238	76.5	0	0	1775	59.1667	20	19	63.7	3.059	174.9	0.437393	0	23	57	1.47402	204	5.27544	126	1.42254	5	2	3	86	4.77386	106.5	66	0
324	1	57	126	0	21.3182	76.7	0	0	2943	98.1	15	15	61.9	2.90362	170.4	0.450117	1	31	69.1	1.78693	208	5.37888	49	0.55321	5.554	2	3	87	4.82937	118.5	79.5	0
11389	1	29	126	0	21.412	76.7	0	0	3492	116.4	18	25	68.3	3.1898	178.6	0.429451	0	21	50.8	1.31369	158	4.08588	34	0.38386	5.146	2	1	83	4.60733	107.5	54.5	0
4736	1	44	126	0	21.9752	77	0	0	4354	145.133	26	17	59.9	2.7258	165.1	0.466384	1	27	53.2	1.37575	236	6.10296	62	0.69998	5	2	1	105	5.82855	116	71.5	0
7599	1	43	126	0	21.9889	77	0	0	4374	145.8	16	16	63.1	2.86964	169.4	0.454545	0	15	48.6	1.2568	244	6.30984	97	1.09513	5.1	2	2	93	5.16243	109	68	0
20189	1	35	126	0	20.7131	77	0	0	727	24.2333	10	11	58.6	2.82912	168.2	0.457788	0	15	67	1.73262	182	4.70652	48	0.54192	5	2	2	92	5.10692	110	58.5	0
2664	1	50	126	0	21.3616	77	0	0	2652	88.4	22	22	61.3	2.86964	169.4	0.454545	0	17	60.1	1.55419	175	4.5255	88	0.99352	4.5	2	2	90	4.9959	140	87.5	0
8887	1	54	126	0	19.8363	77	0	0	707	23.5667	18	18	57.8	2.91385	170.7	0.451084	0	22	47.7	1.23352	150	3.879	56	0.63224	5.1	2	3	87	4.82937	105	65.5	0
17579	1	36	126	0	19.8625	77	0	0	1084	36.1333	30	36	68.2	3.43361	185.3	0.415542	0	20	58	1.49988	196	5.06856	130	1.4677	4.9	2	3	79	4.38529	129.5	78	0
5020	1	57	126	0	21.268	77.2	0	0	2176	72.5333	12	10	62.7	2.94809	171.7	0.449621	0	15	45.2	1.16887	136	3.51696	52	0.58708	5.1	2	3	94	5.21794	117	68.5	0
2541	1	46	126	0	21.1098	77.3	0	0	4375	145.833	16	14	68.7	3.25442	180.4	0.428492	0	19	88.6	2.2912	196	5.06856	90	1.0161	4.9	2	2	97	5.38447	122	78	0
4514	1	44	126	0	21.7994	77.4	0	0	4361	145.367	21	13	61.6	2.82576	168.1	0.46044	0	16	118.2	3.05665	256	6.62016	66	0.74514	4.7	2	3	101	5.60651	109	69	0
14183	1	37	126	0	23.8825	77.5	0	0	1589	52.9667	26	24	62.6	2.62116	161.9	0.478691	0	32	52.3	1.35248	204	5.27544	60	0.6774	5.2	2	3	100	5.551	131.5	84	0
14734	1	48	126	0	21.4165	77.5	0	0	1477	49.2333	19	16	59.8	2.79224	167.1	0.463794	0	20	52.4	1.35506	165	4.2669	55	0.62095	5	2	3	99	5.49549	124.5	91	0
4272	1	49	126	0	20.3048	77.5	0	0	4122	137.4	17	16	60.7	2.98944	172.9	0.448236	1	18	63.3	1.63694	180	4.6548	38	0.42902	5.1	2	2	88	4.88488	102	63.5	0
9922	1	35	126	0	23.046	77.7	0	0	3641	121.367	14	18	68.1	2.95496	171.9	0.452007	0	15	53.6	1.3861	194	5.01684	65	0.73385	5.1	2	1	94	5.21794	125.5	72.5	0
673	1	57	126	0	19.441	77.7	0	0	3543	118.1	13	13	62.5	3.21485	179.3	0.433352	0	11	46.8	1.21025	196	5.06856	153	1.72737	5.1	2	2	91	5.05141	121	76.5	0
7921	1	60	126	0	23.3687	77.8	0	0	3727	124.233	14	11	60.8	2.60177	161.3	0.482331	0	12	41.9	1.08353	169	4.37034	64	0.72256	5.5	2	2	100	5.551	127	82.5	0
12303	1	48	126	0	21.337	78	0	0	3250	108.333	14	14	64.6	3.0276	174	0.448276	0	15	50.7	1.3111	208	5.37888	54	0.60966	5.7	2	3	104	5.77304	114	77.5	0
5417	1	54	126	0	21.6426	78	0	0	4430	147.667	14	17	62.4	2.8832	169.8	0.459364	0	12	47.3	1.22318	181	4.68066	44	0.49676	5.1	2	2	103	5.71753	101	62.5	0
7827	1	36	126	0	20.7676	78	0	0	2189	72.9667	25	17	65.8	3.1684	178	0.438202	0	25	70.1	1.81279	172	4.44792	57	0.64353	4.6	2	3	102	5.66202	135.5	88	0
280	1	50	126	0	21.3053	78	0	0	2570	85.6667	16	18	61.5	2.8866	169.9	0.459094	0	17	51.9	1.34213	176	4.55136	74	0.83546	5.35	2	3	100	5.551	110	72.5	0
17753	1	53	126	0	24.2536	78	0	0	1091	36.3667	15	13	62.4	2.57282	160.4	0.486284	1	13	79	2.04294	195	5.0427	42	0.47418	5.2	2	2	100	5.551	129.5	87.5	0
1840	1	47	126	0	22.7179	78	0	0	3979	132.633	16	8	67.6	2.97563	172.5	0.452174	0	13	47	1.21542	182	4.70652	73	0.82417	5.2	2	2	99	5.49549	132	87.5	0
15848	1	40	126	0	21.4335	78	0	0	2125	70.8333	14	17	64	2.98598	172.8	0.451389	1	17	45	1.1637	141	3.64626	50	0.5645	5.2	2	2	97	5.38447	100.5	64.5	0
14370	1	37	126	0	23.1676	78	0	0	2833	94.4333	32	21	68.3	2.94809	171.7	0.454281	0	48	66.5	1.71969	217	5.61162	50	0.5645	4.9	2	2	96	5.32896	149	95.5	0
20347	1	35	126	0	21.3382	78	0	0	350	11.6667	17	18	60.8	2.84934	168.8	0.462085	1	18	53	1.37058	203	5.24958	54	0.60966	5.3	2	3	93	5.16243	120	72.5	0
7637	1	53	126	0	24.7111	78	0	0	370	12.3333	21	17	55.6	2.25	150	0.52	0	33	58.3	1.50764	242	6.25812	51	0.57579	4.9	2	1	91	5.05141	121	79	0
11898	1	36	126	0	21.9445	78	0	0	1689	56.3	15	21	56.6	2.57924	160.6	0.485679	0	15	42.8	1.10681	147	3.80142	57	0.64353	5.5	2	3	90	4.9959	105.5	66	0
2807	1	39	126	0	22.1493	78	0	0	4007	133.567	14	11	67.6	3.05201	174.7	0.44648	0	19	40.1	1.03699	141	3.64626	67	0.75643	4.7	2	3	89	4.94039	104	71	0
16006	1	36	126	0	23.1792	78	0	0	1911	63.7	24	17	71.8	3.0976	176	0.443182	0	14	66	1.70676	194	5.01684	29	0.32741	5	2	3	86	4.77386	111	69.5	0
11969	1	40	126	0	20.6718	78.2	0	0	3304	110.133	14	14	67.2	3.25081	180.3	0.433722	0	20	37.4	0.967164	157	4.06002	69	0.77901	5	2	3	87	4.82937	103.5	56.5	0
2572	1	36	126	0	22.2707	78.3	0	0	4370	145.667	18	18	66.5	2.98598	172.8	0.453125	0	18	46.4	1.1999	207	5.35302	106	1.19674	4.9	2	1	91	5.05141	109	67	0
5769	1	55	126	0	23.7908	78.3	0	0	1463	48.7667	11	20	65.4	2.74896	165.8	0.472256	0	12	47.6	1.23094	162	4.18932	58	0.65482	4.8	2	2	90	4.9959	130.5	81.5	0
860	1	52	126	0	20.6786	78.3	0	0	4005	133.5	18	19	59.2	2.86286	169.2	0.462766	1	46	39	1.00854	177	4.57722	150	1.6935	5.4	2	1	83	4.60733	111.5	75.5	0
2792	1	44	126	0	22.057	78.4	0	0	4374	145.8	12	12	70.2	3.18266	178.4	0.439462	1	12	40.3	1.04216	203	5.24958	164	1.85156	4.5	2	3	99	5.49549	106	63.5	0
1699	1	60	126	0	22.0119	78.5	0	0	1099	36.6333	19	17	60	2.7258	165.1	0.475469	0	18	62.2	1.60849	233	6.02538	40	0.4516	5.1	2	3	105	5.82855	121.5	81	0
11249	1	38	126	0	21.818	78.5	0	0	3385	112.833	31	25	63.5	2.91044	170.6	0.460141	0	18	66.9	1.73003	225	5.8185	73	0.82417	5.35	2	3	100	5.551	123	80	0
9973	1	37	126	0	19.8314	78.5	0	0	3633	121.1	32	18	62.2	3.13644	177.1	0.443252	0	32	60.7	1.5697	181	4.68066	47	0.53063	4.942	2	1	99	5.49549	105.5	66.5	0
13308	1	42	126	0	21.3399	78.5	0	0	1453	48.4333	15	24	62.4	2.9241	171	0.459064	0	16	87.2	2.25499	234	6.05124	42	0.47418	5.6	2	3	98	5.43998	106.5	72	0
12500	1	40	126	0	21.0962	78.5	0	0	3270	109	12	16	68.2	3.2328	179.8	0.436596	0	14	43.1	1.11457	168	4.34448	97	1.09513	5.2	2	3	96	5.32896	102	66.5	0
2952	1	58	126	0	20.8429	78.5	0	0	3392	113.067	17	13	59.6	2.85948	169.1	0.464222	0	15	44.9	1.16111	181	4.68066	35	0.39515	5.5	2	1	91	5.05141	101	63.5	0
5688	1	42	126	0	24.5815	78.5	0	0	4574	152.467	22	14	73.4	2.98598	172.8	0.454282	0	53	55.6	1.43782	203	5.24958	83	0.93707	4.7	2	1	89	4.94039	147.5	106.5	0
6933	1	52	126	0	22.1758	78.5	0	0	4305	143.5	11	11	65.3	2.94466	171.6	0.457459	0	21	58.5	1.51281	208	5.37888	96	1.08384	5.1	2	2	88	4.88488	124.5	84.5	0
15818	1	47	126	0	22.4613	78.5	0	0	811	27.0333	21	17	64	2.84934	168.8	0.465047	0	42	58	1.49988	236	6.10296	71	0.80159	5.1	2	3	86	4.77386	135	84	0
5429	1	43	126	0	21.2987	78.6	0	0	4374	145.8	12	10	66.2	3.10817	176.3	0.445831	0	18	56.1	1.45075	194	5.01684	57	0.64353	4.9	2	2	107	5.93957	111	70.5	0
8872	1	51	126	0	21.1758	78.6	0	0	1856	61.8667	34	28	53.4	2.52174	158.8	0.494962	0	68	50.8	1.31369	225	5.8185	91	1.02739	5.1	2	2	89	4.94039	114.5	77	0
9938	1	41	126	0	19.808	78.7	0	0	3659	121.967	15	14	58.6	2.9584	172	0.457558	0	18	55.1	1.42489	153	3.95658	65	0.73385	4.5	2	2	85	4.71835	115	72.5	0
2536	1	45	126	0	22.116	78.8	0	0	3892	129.733	23	20	65.2	2.94809	171.7	0.45894	0	27	37.6	0.972336	229	5.92194	102	1.15158	5.5	2	1	105	5.82855	110.5	73.5	0
5071	1	53	126	0	19.9153	78.8	0	0	4523	150.767	28	20	61.2	3.07301	175.3	0.449515	1	17	51.4	1.3292	194	5.01684	55	0.62095	5.2	2	3	98	5.43998	105.5	63.5	0
7265	1	37	126	0	21.9284	78.9	0	0	4541	151.367	21	12	59.7	2.7225	165	0.478182	0	30	46.1	1.19215	252	6.51672	138	1.55802	5.7	2	3	102	5.66202	103	61.5	0
19290	1	44	126	0	22.9155	79	0	0	382	12.7333	14	13	70.5	3.07652	175.4	0.450399	0	21	71	1.83606	234	6.05124	95	1.07255	5.4	2	2	105	5.82855	124.5	72	0
20194	1	54	126	0	21.606	79	0	0	759	25.3	16	20	63.4	2.93437	171.3	0.461179	1	13	95	2.4567	191	4.93926	33	0.37257	5.1	2	2	103	5.71753	114	64.5	0
10406	1	39	126	0	23.1707	79	0	0	3940	131.333	21	16	67.2	2.90021	170.3	0.463887	0	32	43.1	1.11457	210	5.4306	73	0.82417	5.2	2	3	102	5.66202	138.5	89	0
18350	1	38	126	0	22.4507	79	0	0	1165	38.8333	26	18	60.9	2.71261	164.7	0.47966	0	23	51	1.31886	186	4.80996	42	0.47418	5.2	2	3	102	5.66202	120.5	72.5	0
3139	1	56	126	0	21.53	79	0	0	1462	48.7333	22	18	58.9	2.73572	165.4	0.47763	0	31	50	1.293	153	3.95658	54	0.60966	5.4	2	3	100	5.551	110.5	65.5	0
20747	1	41	126	0	24.5989	79	0	0	378	12.6	25	23	66	2.68304	163.8	0.482295	0	22	49	1.26714	270	6.9822	119	1.34351	5.6	2	3	97	5.38447	109	65.5	0
20845	1	47	126	0	22.9909	79	0	0	358	11.9333	9	9	77.5	3.3709	183.6	0.430283	1	22	70	1.8102	165	4.2669	35	0.39515	5.1	2	2	96	5.32896	119.5	76.5	0
12749	1	37	126	0	22.6172	79	0	0	3116	103.867	19	18	69.9	3.09056	175.8	0.449374	0	18	41.3	1.06802	204	5.27544	80	0.9032	5	2	3	94	5.21794	118.5	77.5	0
13381	1	35	126	0	23.0531	79	0	0	741	24.7	7	14	70.6	3.0625	175	0.451429	0	12	54.2	1.40161	179	4.62894	71	0.80159	5.2	2	3	92	5.10692	108	72.5	0
863	1	56	126	0	22.822	79	0	0	2550	85	21	18	66.5	2.91385	170.7	0.4628	1	15	63.8	1.64987	157	4.06002	50	0.5645	4.9	2	2	91	5.05141	96.5	64	0
3850	1	44	126	0	21.5398	79	0	0	944	31.4667	9	11	68.4	3.17552	178.2	0.443322	1	14	46.6	1.20508	170	4.3962	64	0.72256	5	2	3	91	5.05141	150.5	99	0
15443	1	36	126	0	23.3256	79	0	0	1003	33.4333	20	19	72.5	3.10817	176.3	0.4481	0	22	51.2	1.32403	172	4.44792	51	0.57579	5	2	1	90	4.9959	110.5	71.5	0
5934	1	63	126	0	22.2301	79	0	0	349	11.6333	18	19	56.2	2.5281	159	0.496855	0	27	46.4	1.1999	189	4.88754	59	0.66611	5.2	2	3	90	4.9959	112	71	0
14740	1	48	126	0	21.0989	79	0	0	2577	85.9	16	19	67	3.17552	178.2	0.443322	0	16	48.9	1.26455	207	5.35302	56	0.63224	5	2	3	88	4.88488	111	69	0
6308	1	45	126	0	22.5254	79	0	0	3996	133.2	10	12	63.5	2.81904	167.9	0.470518	0	11	32.8	0.848208	150	3.879	123	1.38867	4.7	2	2	84	4.66284	107	59	0
12370	1	43	126	0	22.909	79	0	0	1026	34.2	16	17	62.9	2.74565	165.7	0.476765	0	21	35	0.9051	180	4.6548	65	0.73385	4.8	2	2	79	4.38529	132.5	85.5	0
4413	1	40	126	0	21.8192	79.2	0	0	3626	120.867	51	30	64.4	2.95152	171.8	0.461001	0	30	50.6	1.30852	161	4.16346	45	0.50805	4.738	2	2	91	5.05141	108	61	0
959	1	48	126	0	21.9786	79.2	0	0	4323	144.1	18	14	65.4	2.97562	172.5	0.45913	0	17	49.3	1.2749	215	5.5599	57	0.64353	4.9	2	3	86	4.77386	110.5	75.5	0
1457	1	54	126	0	22.0486	79.5	0	0	3643	121.433	14	15	60.1	2.7258	165.1	0.481526	0	21	55.5	1.43523	235	6.0771	111	1.25319	5.8	2	2	107	5.93957	135.5	85	0
6750	1	48	126	0	23.0414	79.5	0	0	2198	73.2667	17	15	64.8	2.81233	167.7	0.474061	0	20	44.4	1.14818	150	3.879	53	0.59837	5.2	2	1	103	5.71753	111.5	68.5	0
14099	1	37	126	0	21.7082	79.5	0	0	2765	92.1667	34	25	69.4	3.19694	178.8	0.444631	0	58	63.8	1.64987	149	3.85314	38	0.42902	4.7	2	1	102	5.66202	113.5	75.5	0
2655	1	49	126	0	21.4593	79.5	0	0	2401	80.0333	22	21	61	2.8426	168.6	0.47153	0	16	27.8	0.718908	137	3.54282	115	1.29835	5.1	2	1	101	5.60651	122.5	78	0
4340	1	46	126	0	23.0918	79.5	0	0	4141	138.033	13	10	66.5	2.87981	169.7	0.468474	0	11	38	0.98268	185	4.7841	51	0.57579	5.1	2	3	100	5.551	134	88	0
10572	1	46	126	0	22.5732	79.5	0	0	1059	35.3	9	13	71.2	3.15418	177.6	0.447635	0	12	43.4	1.12232	166	4.29276	59	0.66611	4.4	2	1	95	5.27345	127	80	0
14374	1	35	126	0	22.834	79.5	0	0	2816	93.8667	23	23	73.9	3.2364	179.9	0.441912	1	27	73	1.88778	239	6.18054	56	0.63224	5.1	2	2	93	5.16243	103	64.5	0
16200	1	61	126	0	23.3609	79.5	0	0	1707	56.9	16	19	66.8	2.85948	169.1	0.470136	1	30	42	1.08612	174	4.49964	81	0.91449	5.2	2	2	93	5.16243	123.5	81.5	0
2923	1	51	126	0	21.6754	79.5	0	0	3990	133	24	18	65.7	3.03108	174.1	0.456634	0	30	37.2	0.961992	143	3.69798	31	0.34999	4.8	2	1	87	4.82937	104.5	65	0
12084	1	35	126	0	23.766	79.6	0	0	1465	48.8333	17	20	73.2	3.08003	175.5	0.453561	1	15	39.3	1.0163	185	4.7841	134	1.51286	5	2	2	88	4.88488	136	90	0
6402	1	46	126	0	22.5425	79.6	0	0	749	24.9667	10	10	68.8	3.05201	174.7	0.455638	0	15	51.1	1.32145	162	4.18932	41	0.46289	4.7	2	3	85	4.71835	128	85.5	0
7951	1	56	126	0	22.3369	79.8	0	0	357	11.9	23	18	61.7	2.76224	166.2	0.480144	0	36	54	1.39644	205	5.3013	86	0.97094	4.9	2	2	85	4.71835	131.5	87.5	0
16935	1	38	126	0	23.4256	80	0	0	1148	38.2667	46	39	67.7	2.89	170	0.470588	0	46	52	1.34472	235	6.0771	119	1.34351	5	2	2	109	6.05059	119	86.5	0
14759	1	37	126	0	22.688	80	0	0	2561	85.3667	18	19	65.8	2.90021	170.3	0.469759	0	22	46	1.18956	210	5.4306	106	1.19674	5.4	2	2	105	5.82855	116.5	74	0
9719	1	35	126	0	23.3078	80	0	0	304	10.1333	15	12	70	3.00329	173.3	0.461627	0	17	42.4	1.09646	182	4.70652	122	1.37738	4.8	2	3	105	5.82855	114	70	0
9651	1	49	126	0	22.1019	80	0	0	2558	85.2667	20	18	63.2	2.85948	169.1	0.473093	0	29	42.2	1.09129	207	5.35302	235	2.65315	4.9	2	1	104	5.77304	123.5	82	0
15843	1	35	126	0	23.8204	80	0	0	2125	70.8333	26	28	72.7	3.05201	174.7	0.457928	0	36	45	1.1637	251	6.49086	174	1.96446	5.1	2	2	100	5.551	130	78	0
11990	1	38	126	0	20.4031	80	0	0	1750	58.3333	17	12	64.5	3.16128	177.8	0.449944	0	16	30.4	0.786144	126	3.25836	75	0.84675	5.5	2	3	97	5.38447	110.5	64	0
8309	1	30	126	0	21.1148	80	0	0	1791	59.7	18	14	66.9	3.1684	178	0.449438	0	18	52.2	1.34989	154	3.98244	53	0.59837	5	2	1	96	5.32896	112	71	0
5441	1	58	126	0	21.5288	80	0	0	379	12.6333	17	14	67.6	3.13998	177.2	0.451467	0	20	61.6	1.59298	211	5.45646	64	0.72256	4.9	2	2	95	5.27345	118.5	74	0
16365	1	50	126	0	20.5365	80	0	0	363	12.1	18	22	68.1	3.31604	182.1	0.439319	0	17	64	1.65504	263	6.80118	107	1.20803	5.1	2	3	95	5.27345	103.5	63	0
14131	1	53	126	0	21.7091	80	0	0	2887	96.2333	18	24	65.5	3.01717	173.7	0.460564	0	38	63.3	1.63694	166	4.29276	66	0.74514	5.2	2	2	92	5.10692	132.5	85.5	0
13949	1	37	126	0	24.2335	80	0	0	2604	86.8	15	21	77.3	3.1898	178.6	0.447928	0	12	51.5	1.33179	196	5.06856	85	0.95965	5.1	2	3	90	4.9959	135	85	0
16018	1	35	126	0	22.687	80	0	0	1458	48.6	15	19	67.9	2.9929	173	0.462428	0	21	42	1.08612	128	3.31008	54	0.60966	5	2	3	89	4.94039	102.5	64	0
3102	1	39	126	0	22.7914	80.2	0	0	4408	146.933	21	22	62.2	2.7291	165.2	0.485472	1	20	58.3	1.50764	193	4.99098	45	0.50805	4.7	2	2	90	4.9959	105.5	68	0
17396	1	52	126	0	23.3803	80.5	0	0	715	23.8333	22	22	73	3.12229	176.7	0.455574	0	16	72	1.86192	218	5.63748	49	0.55321	5.2	2	2	108	5.99508	135.5	88.5	0
9928	1	42	126	0	22.7502	80.5	0	0	2058	68.6	28	14	64.9	2.85272	168.9	0.476613	0	34	47.7	1.23352	235	6.0771	137	1.54673	5	2	1	105	5.82855	151.5	97.5	0
18940	1	48	126	0	22.5836	81	0	0	1006	33.5333	25	14	75.3	3.33428	182.6	0.443593	1	17	54	1.39644	232	5.99952	64	0.72256	6	2	2	104	5.77304	115	74.5	0
14800	1	42	126	0	22.1821	81	0	0	2270	75.6667	13	18	65.7	2.96184	172.1	0.470657	0	14	48	1.24128	184	4.75824	144	1.62576	5.5	2	3	96	5.32896	95	64	0
17850	1	46	126	0	21.9831	81	0	0	1445	48.1667	30	22	70.2	3.19337	178.7	0.453274	0	31	45	1.1637	259	6.69774	92	1.03868	5.5	2	2	93	5.16243	105	63.5	0
4434	1	34	126	0	23.2325	81	0	0	4034	134.467	15	11	67.3	2.8968	170.2	0.475911	1	14	39.6	1.02406	211	5.45646	145	1.63705	4.9	2	3	91	5.05141	126	78.5	0
6921	1	39	126	0	21.8531	81	0	0	4383	146.1	19	14	64.2	2.9378	171.4	0.472579	0	16	52	1.34472	186	4.80996	60	0.6774	4.8	2	1	85	4.71835	108.5	68	0
3728	1	42	126	0	21.3238	81.2	0	0	2919	97.3	19	19	68.4	3.20768	179.1	0.453378	0	15	66.5	1.71969	217	5.61162	43	0.48547	4.7	2	1	89	4.94039	106.5	73	0
3628	1	50	126	0	23.7996	81.3	0	0	3216	107.2	16	18	68.7	2.8866	169.9	0.478517	0	17	63.7	1.64728	207	5.35302	41	0.46289	5.35	2	2	104	5.77304	117.5	79.5	0
11890	1	50	126	0	24.9669	81.5	0	0	3284	109.467	14	13	71.9	2.87981	169.7	0.480259	0	30	44.5	1.15077	235	6.0771	120	1.3548	5.2	2	3	97	5.38447	150	74	0
2499	1	53	126	0	22.1632	81.5	0	0	2392	79.7333	18	17	69.2	3.12229	176.7	0.461234	0	20	40	1.0344	255	6.5943	176	1.98704	5.452	2	3	92	5.10692	120.5	81.5	0
7809	1	50	126	0	20.3147	81.5	0	0	729	24.3	17	13	66.7	3.28334	181.2	0.449779	0	12	54.9	1.41971	216	5.58576	56	0.63224	4.8	2	2	81	4.49631	95.5	63	0
9726	1	56	126	0	23.3467	81.6	0	0	1470	49	15	16	64.8	2.77556	166.6	0.489796	0	30	70.9	1.83347	201	5.19786	37	0.41773	5.2	2	2	104	5.77304	144	90.5	0
20721	1	40	126	0	23.0533	82	0	0	431	14.3667	13	12	78.9	3.4225	185	0.443243	1	14	48	1.24128	161	4.16346	44	0.49676	5.1	2	1	98	5.43998	117.5	68.5	0
2614	1	41	126	0	23.0439	82	0	0	2568	85.6	40	25	74	3.21126	179.2	0.457589	0	15	30.9	0.799074	151	3.90486	71	0.80159	5	2	2	93	5.16243	123	77	0
6931	1	46	126	0	21.0061	82.1	0	0	1432	47.7333	13	10	62	2.95152	171.8	0.477881	0	18	51	1.31886	224	5.79264	131	1.47899	4.7	2	2	92	5.10692	105.5	69	0
10903	1	36	126	0	23.4528	82.2	0	0	3713	123.767	26	17	72.4	3.08705	175.7	0.467843	0	22	36.6	0.946476	189	4.88754	87	0.98223	5.35	2	1	98	5.43998	109	68.5	0
7449	1	38	126	0	23.0628	82.3	0	0	336	11.2	11	13	81.6	3.53816	188.1	0.437533	0	10	44.4	1.14818	172	4.44792	80	0.9032	4.9	2	3	95	5.27345	106.5	66	0
5490	1	59	126	0	23.1882	82.5	0	0	612	20.4	22	18	69.4	2.9929	173	0.476879	0	26	58.5	1.51281	234	6.05124	198	2.23542	5	2	2	98	5.43998	136	90.5	0
6288	1	42	126	0	22.17	82.5	0	0	4438	147.933	30	14	64.6	2.91385	170.7	0.483304	0	35	54.3	1.4042	233	6.02538	83	0.93707	5.1	2	3	92	5.10692	118	80	0
2431	1	60	126	0	22.3977	82.5	0	0	777	25.9	18	16	67.5	3.0137	173.6	0.47523	0	13	38.1	0.985266	229	5.92194	176	1.98704	4.9	2	1	89	4.94039	96.5	61	0
20833	1	56	126	0	23.739	83	0	0	377	12.5667	16	14	73.2	3.08354	175.6	0.472665	0	14	62	1.60332	212	5.48232	59	0.66611	5.4	2	2	108	5.99508	141.5	84	0
1519	1	60	126	0	23.3238	83	0	0	2863	95.4333	21	13	66.3	2.8426	168.6	0.492289	0	30	43.9	1.13525	219	5.66334	155	1.74995	5.4	2	1	102	5.66202	109.5	73.5	0
15735	1	35	126	0	23.3024	83	0	0	2205	73.5	19	18	69.5	2.98253	172.7	0.480602	0	18	50	1.293	185	4.7841	91	1.02739	5.5	2	3	93	5.16243	118	74	0
7795	1	49	126	0	20.9955	83	0	0	2897	96.5667	15	12	66	3.14353	177.3	0.468133	0	23	56.7	1.46626	186	4.80996	44	0.49676	4.7	2	1	88	4.88488	117.5	77.5	0
11273	1	50	126	0	22.4958	83.3	0	0	3729	124.3	34	24	70	3.1117	176.4	0.472222	0	17	52.8	1.36541	162	4.18932	51	0.57579	5.146	2	3	101	5.60651	107.5	69	0
11545	1	35	126	0	24.8757	83.3	0	0	1470	49	20	20	68.3	2.74565	165.7	0.502716	1	21	50.6	1.30852	231	5.97366	64	0.72256	4.9	2	2	97	5.38447	131	80	0
11759	1	42	126	0	22.6681	83.3	0	0	2828	94.2667	12	17	73.2	3.22921	179.7	0.46355	0	13	45.9	1.18697	160	4.1376	46	0.51934	4.4	2	2	94	5.21794	141	89	0
6378	1	39	126	0	22.7915	83.4	0	0	4394	146.467	31	22	66.1	2.90021	170.3	0.489724	0	15	51.5	1.33179	181	4.68066	76	0.85804	4.9	2	3	87	4.82937	112	72	0
11124	1	61	126	0	21.4859	83.5	0	0	2566	85.5333	18	23	65.5	3.04852	174.6	0.478236	1	16	47.5	1.22835	163	4.21518	39	0.44031	5.656	2	1	102	5.66202	135	88	0
3352	1	39	126	0	23.7536	83.5	0	0	4379	145.967	23	15	70.6	2.97218	172.4	0.484339	0	19	29.4	0.760284	161	4.16346	163	1.84027	5	2	1	89	4.94039	115	73	0
1234	1	48	126	0	24.3228	83.8	0	0	4416	147.2	32	27	62.5	2.56961	160.3	0.52277	1	24	30.7	0.793902	194	5.01684	376	4.24504	5.1	2	3	98	5.43998	104	64	0
9039	1	49	126	0	23.1983	83.8	0	0	4007	133.567	13	14	66.1	2.84934	168.8	0.496445	0	11	77.1	1.99381	204	5.27544	59	0.66611	5.1	2	3	93	5.16243	118	74.5	0
1301	1	46	126	0	20.3742	83.8	0	0	4373	145.767	17	19	65.5	3.21485	179.3	0.467373	0	15	42	1.08612	200	5.172	92	1.03868	4.7	2	3	92	5.10692	101.5	67	0
13529	1	57	126	0	21.7982	84	0	0	561	18.7	18	18	66.3	3.04154	174.4	0.481651	1	19	46.9	1.21283	250	6.465	107	1.20803	4.8	2	3	109	6.05059	107.5	74	0
8690	1	42	126	0	22.9833	84.2	0	0	4092	136.4	20	17	66.5	2.8934	170.1	0.495003	0	18	52.4	1.35506	212	5.48232	67	0.75643	4.9	2	2	95	5.27345	112.5	77	0
3766	1	46	126	0	22.8259	84.3	0	0	4384	146.133	17	16	66.2	2.90021	170.3	0.495009	0	20	47.9	1.23869	211	5.45646	128	1.44512	5.5	2	1	89	4.94039	120.5	76.5	0
14421	1	52	126	0	22.2594	84.5	0	0	2555	85.1667	17	23	63.5	2.85272	168.9	0.500296	0	26	96.3	2.49032	263	6.80118	30	0.3387	5.5	2	2	100	5.551	116	75.5	0
11721	1	48	126	0	22.8743	84.5	0	0	1814	60.4667	12	15	67.2	2.9378	171.4	0.492999	1	14	51.9	1.34213	185	4.7841	49	0.55321	5.5	2	3	100	5.551	130.5	88.5	0
16474	1	62	126	0	23.3747	84.5	0	0	1840	61.3333	14	20	64.8	2.77222	166.5	0.507508	0	23	39	1.00854	208	5.37888	127	1.43383	5.5	2	1	95	5.27345	101.5	70	0
14691	1	41	126	0	24.7991	84.5	0	0	406	13.5333	25	18	72.6	2.92752	171.1	0.493863	0	30	59	1.52574	191	4.93926	68	0.76772	5	2	2	90	4.9959	125	81	0
982	1	36	126	0	24.8591	84.5	0	0	4323	144.1	24	19	71	2.8561	169	0.5	0	32	48.2	1.24645	271	7.00806	144	1.62576	5.2	2	2	89	4.94039	112	71	0
4876	1	57	126	0	23.0582	84.7	0	0	1460	48.6667	15	14	62.7	2.7192	164.9	0.513645	1	21	43.3	1.11974	214	5.53404	93	1.04997	5	2	3	83	4.60733	129.5	85	0
15899	1	35	126	0	23.2877	85	0	0	714	23.8	19	23	72.3	3.10464	176.2	0.482406	1	26	46.4	1.1999	211	5.45646	255	2.87895	5.1	2	2	102	5.66202	129.5	81.5	0
14413	1	35	126	0	23.0455	85	0	0	383	12.7667	13	14	79.3	3.44102	185.5	0.458221	0	15	71	1.83606	216	5.58576	54	0.60966	5.2	2	1	101	5.60651	123.5	79	0
2744	1	45	126	0	24.2978	85	0	0	4010	133.667	16	19	78.9	3.2472	180.2	0.471698	0	16	49.5	1.28007	183	4.73238	89	1.00481	4.7	2	2	100	5.551	120	81.5	0
6833	1	46	126	0	22.7653	85	0	0	374	12.4667	18	15	64.1	2.81568	167.8	0.506555	0	14	76.9	1.98863	201	5.19786	46	0.51934	5.1	2	1	99	5.49549	112.5	72	0
13020	1	44	126	0	23.8365	85.4	0	0	3320	110.667	30	29	75.1	3.15062	177.5	0.481127	1	83	44.7	1.15594	175	4.5255	195	2.20155	5	2	3	95	5.27345	134	85.5	0
5265	1	56	126	0	23.816	85.5	0	0	4253	141.767	17	17	66.5	2.79224	167.1	0.51167	0	17	37.1	0.959406	248	6.41328	118	1.33222	5.1	2	3	100	5.551	113	71.5	0
9734	1	42	126	0	23.3106	85.5	0	0	4016	133.867	28	16	72.7	3.11876	176.6	0.484145	0	31	36.4	0.941304	193	4.99098	240	2.7096	4.8	2	2	92	5.10692	121.5	72.5	0
344	1	43	126	0	24.0612	85.5	0	0	4368	145.6	32	17	71.1	2.95496	171.9	0.497382	0	36	46.4	1.1999	204	5.27544	47	0.53063	5.4	2	3	87	4.82937	113.5	72	0
18134	1	36	126	0	24.423	86	0	0	745	24.8333	21	14	67.3	2.7556	166	0.518072	0	15	75	1.9395	175	4.5255	128	1.44512	5.3	2	1	109	6.05059	119	73	0
1291	1	45	126	0	23.2634	86	0	0	4363	145.433	31	20	66.6	2.86286	169.2	0.508274	0	28	44.7	1.15594	254	6.56844	78	0.88062	5	2	1	101	5.60651	100.5	64.5	0
20287	1	35	126	0	24.5038	86	0	0	375	12.5	16	22	84.5	3.44845	185.7	0.463113	1	19	62	1.60332	225	5.8185	77	0.86933	5.1	2	2	98	5.43998	122	76.5	0
2908	1	46	126	0	23.0747	86.6	0	0	4027	134.233	13	13	69.3	3.00329	173.3	0.499711	0	23	41.2	1.06543	170	4.3962	93	1.04997	4.9	2	2	92	5.10692	126	87.5	0
4064	1	51	126	0	23.5348	86.7	0	0	2926	97.5333	18	17	71.5	3.03805	174.3	0.497418	0	16	47.8	1.23611	189	4.88754	119	1.34351	4.7	2	2	98	5.43998	126.5	88.5	0
16411	1	53	126	0	24.968	87	0	0	364	12.1333	22	27	80	3.2041	179	0.486034	0	28	60	1.5516	220	5.6892	140	1.5806	5.2	2	1	105	5.82855	123	80	0
15931	1	63	126	0	24.7923	87	0	0	1475	49.1667	20	19	76.1	3.0695	175.2	0.496575	0	17	40	1.0344	249	6.43914	107	1.20803	5.6	2	3	98	5.43998	123	81	0
3522	1	45	126	0	24.1222	87.3	0	0	4043	134.767	22	26	76	3.15062	177.5	0.491831	0	19	51.2	1.32403	176	4.55136	34	0.38386	5.1	2	1	100	5.551	132.5	84.5	0
418	1	49	126	0	23.8801	87.7	0	0	3367	112.233	13	31	73.3	3.0695	175.2	0.500571	0	28	40.3	1.04216	162	4.18932	118	1.33222	4.9	2	3	94	5.21794	110.5	67.5	0
427	1	52	126	0	22.0679	87.8	0	0	4382	146.067	16	16	73.5	3.33063	182.5	0.481096	0	29	50.8	1.31369	177	4.57722	83	0.93707	5.6	2	2	102	5.66202	104	66	0
5631	1	58	126	0	23.9477	88	0	0	782	26.0667	13	17	70.6	2.94809	171.7	0.512522	0	17	28.8	0.744768	205	5.3013	85	0.95965	5.7	2	3	103	5.71753	97.5	65	0
15614	1	52	126	0	23.066	88	0	0	2191	73.0333	18	22	74.9	3.2472	180.2	0.488346	0	44	45	1.1637	220	5.6892	33	0.37257	5.6	2	1	98	5.43998	111.5	76	0
6367	1	39	126	0	24.6824	88	0	0	2223	74.1	22	19	71.5	2.8968	170.2	0.517039	0	53	55.2	1.42747	257	6.64602	236	2.66444	4.9	2	3	94	5.21794	134	81	0
4031	1	59	126	0	23.5289	88.5	0	0	3629	120.967	40	27	71.4	3.03456	174.2	0.508037	1	37	39.7	1.02664	203	5.24958	111	1.25319	4.5	2	2	94	5.21794	110.5	69	0
18417	1	35	126	0	25.3093	78	0	1	1135	37.8333	26	15	72.8	2.87642	169.6	0.459906	1	28	88	2.27568	184	4.75824	50	0.5645	5.2	2	1	108	5.99508	129.5	82	0
10544	1	31	126	0	25.0695	80.2	0	1	3882	129.4	11	9	68.5	2.73241	165.3	0.485178	1	12	62.2	1.60849	173	4.47378	43	0.48547	4.7	2	2	86	4.77386	120	74.5	0
15289	1	36	126	0	25.7265	80.5	0	1	728	24.2667	33	28	79.6	3.09408	175.9	0.457646	1	25	70.3	1.81796	194	5.01684	86	0.97094	5	2	1	84	4.66284	123	74.5	0
7799	1	46	126	0	25.0232	81.3	0	1	4258	141.933	17	14	77.6	3.10112	176.1	0.46167	0	10	47.6	1.23094	187	4.83582	101	1.14029	5	2	2	98	5.43998	127	76.5	0
11550	1	39	126	0	25.3794	81.5	0	1	3309	110.3	20	21	67.1	2.64388	162.6	0.50123	0	27	47.7	1.23352	211	5.45646	63	0.71127	4.9	2	1	104	5.77304	140.5	88	0
7219	1	46	126	0	25.6834	81.5	0	1	4040	134.667	23	12	71.8	2.79558	167.2	0.48744	1	18	40.6	1.04992	204	5.27544	120	1.3548	5.1	2	3	94	5.21794	128.5	75	0
20392	1	36	126	0	25.6271	82	0	1	392	13.0667	17	18	71.9	2.80562	167.5	0.489552	0	20	66	1.70676	174	4.49964	45	0.50805	5.2	2	3	99	5.49549	130.5	83	0
9123	1	52	126	0	26.4668	83.2	0	1	3282	109.4	14	17	74.7	2.8224	168	0.495238	0	33	56.4	1.4585	220	5.6892	77	0.86933	5	2	3	88	4.88488	109	71.5	0
540	1	52	126	0	26.0858	83.6	0	1	3307	110.233	17	12	73.8	2.82912	168.2	0.497027	0	24	71.6	1.85158	200	5.172	68	0.76772	5.1	2	1	101	5.60651	129	83	0
15856	1	37	126	0	27.8642	84.5	0	1	1484	49.4667	46	29	87	3.12229	176.7	0.478212	0	57	39	1.00854	132	3.41352	115	1.29835	5.4	2	3	89	4.94039	125	70.5	0
15238	1	59	126	0	25.1177	85	0	1	1132	37.7333	18	17	68.3	2.7192	164.9	0.515464	0	38	43.1	1.11457	159	4.11174	133	1.50157	5.4	2	3	105	5.82855	166	107.5	0
10083	1	45	126	0	25.4147	85.7	0	1	4067	135.567	10	13	75.8	2.98253	172.7	0.496236	0	11	45.1	1.16629	197	5.09442	38	0.42902	4.9	2	1	91	5.05141	127	84	0
1091	1	63	126	0	25.4059	86.2	0	1	1119	37.3	27	16	69	2.7159	164.8	0.523058	0	29	38.1	0.985266	231	5.97366	79	0.89191	5.6	2	2	92	5.10692	143	92.5	0
8877	1	57	126	0	25.3638	86.8	0	1	623	20.7667	23	25	63.8	2.5154	158.6	0.547289	1	28	52.8	1.36541	218	5.63748	66	0.74514	5.2	2	3	109	6.05059	131.5	86	0
124	1	51	126	0	25.9698	87.5	0	1	4280	142.667	23	24	74.7	2.87642	169.6	0.51592	1	34	66.7	1.72486	214	5.53404	66	0.74514	5.1	2	2	101	5.60651	113	70.5	0
10575	1	47	126	0	25.3531	88	0	1	371	12.3667	43	20	70.2	2.7689	166.4	0.528846	1	40	41.1	1.06285	200	5.172	56	0.63224	5.5	2	2	101	5.60651	122.5	81	0
19557	1	35	126	0	25.8468	88.5	0	1	791	26.3667	19	19	68	2.63088	162.2	0.545623	0	26	74	1.91364	253	6.54258	84	0.94836	5.2	2	1	105	5.82855	115	68	0
2114	1	34	126	0	26.2522	89.1	0	1	3290	109.667	21	18	86.1	3.27972	181.1	0.491993	0	15	40.6	1.04992	187	4.83582	98	1.10642	4.5	2	1	98	5.43998	135.5	85.5	0
14087	1	50	126	0	25.9556	89.5	0	1	2872	95.7333	33	32	80.4	3.0976	176	0.508523	0	43	89.6	2.31706	200	5.172	50	0.5645	4.9	2	1	90	4.9959	130.5	85	0
1082	1	59	126	1	20.3749	72	0	0	404	13.4667	21	19	54.4	2.66996	163.4	0.440636	0	25	47	1.21542	199	5.14614	45	0.50805	5.2	2	3	101	5.60651	111.5	71.5	0
15881	1	65	126	1	20.8843	72	0	0	2198	73.2667	24	24	52.4	2.50906	158.4	0.454545	0	40	45	1.1637	177	4.57722	56	0.63224	5.2	2	2	100	5.551	145.5	95	0
20143	1	53	126	1	21.1058	73	0	0	618	20.6	40	41	57.6	2.7291	165.2	0.441889	1	84	83	2.14638	285	7.3701	62	0.69998	5.4	2	2	105	5.82855	104.5	64.5	0
16725	1	40	126	1	20.8171	76	0	0	1757	58.5667	19	21	60.8	2.92068	170.9	0.444705	0	50	59	1.52574	227	5.87022	84	0.94836	5	2	3	104	5.77304	138.5	82.5	0
6474	1	35	126	1	21.5938	76	0	0	601	20.0333	34	25	62.7	2.90362	170.4	0.446009	0	17	34.2	0.884412	219	5.66334	111	1.25319	5.5	2	3	88	4.88488	96.5	52	0
4915	1	36	126	1	23.2558	76.9	0	0	463	15.4333	33	27	68.8	2.9584	172	0.447093	0	20	59.9	1.54901	228	5.89608	56	0.63224	5.1	2	2	94	5.21794	112	70	0
12350	1	57	126	1	21.3583	77.6	0	0	758	25.2667	11	19	62.6	2.93094	171.2	0.453271	1	10	77.4	2.00156	198	5.12028	52	0.58708	5.7	2	3	91	5.05141	113.5	70.5	0
19337	1	42	126	1	24.156	78	0	0	1092	36.4	25	19	70.8	2.93094	171.2	0.455607	0	81	52	1.34472	221	5.71506	92	1.03868	5.2	2	3	97	5.38447	117	68.5	0
4912	1	62	126	1	23.7457	78.3	0	0	2043	68.1	44	27	63.4	2.66996	163.4	0.479192	0	50	33.2	0.858552	211	5.45646	331	3.73699	5.2	2	1	108	5.99508	135	91.5	1
3253	1	48	126	1	24.3014	78.8	0	0	3642	121.4	23	20	72.9	2.99982	173.2	0.454965	1	20	42.1	1.08871	181	4.68066	80	0.9032	5.4	2	3	103	5.71753	106	70	0
13430	1	56	126	1	21.0795	80	0	0	2875	95.8333	22	18	59	2.79893	167.3	0.478183	0	21	59.3	1.5335	209	5.40474	87	0.98223	5	2	2	92	5.10692	113	70	0
12343	1	41	126	1	22.2023	80	0	0	718	23.9333	31	21	70.9	3.19337	178.7	0.447678	0	27	31.9	0.824934	239	6.18054	137	1.54673	5.1	2	3	90	4.9959	116	71	0
10380	1	30	126	1	23.054	81.1	0	0	3879	129.3	24	16	76.7	3.32698	182.4	0.444627	0	22	44.2	1.14301	173	4.47378	54	0.60966	4.942	2	3	95	5.27345	127.5	74.5	0
4718	1	43	126	1	24.0587	81.4	0	0	4444	148.133	17	10	64	2.66016	163.1	0.49908	0	16	64.6	1.67056	258	6.67188	121	1.36609	5.1	2	3	98	5.43998	126	83	0
4058	1	47	126	1	23.4202	81.7	0	0	4466	148.867	22	19	70.5	3.01023	173.5	0.470893	0	60	37	0.95682	209	5.40474	294	3.31926	5	2	2	102	5.66202	113	71.5	0
1846	1	43	126	1	23.8149	82	0	0	4351	145.033	17	16	70.7	2.96873	172.3	0.475914	0	20	46.8	1.21025	156	4.03416	43	0.48547	4.9	2	2	89	4.94039	100	62.5	0
17240	1	44	126	1	24.6493	82.5	0	0	700	23.3333	25	25	74.8	3.03456	174.2	0.473594	0	23	33	0.85338	172	4.44792	97	1.09513	4.9	2	2	101	5.60651	124.5	74.5	0
20863	1	40	126	1	24.6156	83	0	0	367	12.2333	18	13	72.4	2.94123	171.5	0.483965	0	37	38	0.98268	218	5.63748	485	5.47565	5.4	2	3	109	6.05059	198	136.5	0
14866	1	47	126	1	23.9817	83	0	0	759	25.3	25	17	68.9	2.87303	169.5	0.489676	0	26	41.3	1.06802	259	6.69774	184	2.07736	5.6	2	1	102	5.66202	142	89.5	0
17573	1	38	126	1	22.8982	84	0	0	1762	58.7333	27	24	71.9	3.13998	177.2	0.474041	1	26	50	1.293	206	5.32716	91	1.02739	5.6	2	2	99	5.49549	121	80	0
1964	1	47	126	1	23.4626	84.2	0	0	1053	35.1	29	21	65.2	2.77889	166.7	0.505099	0	38	38.8	1.00337	255	6.5943	181	2.04349	4.8	2	2	97	5.38447	137	89	0
6092	1	50	126	1	24.9265	84.5	0	0	1491	49.7	23	18	73.4	2.94466	171.6	0.492424	0	21	53.6	1.3861	275	7.1115	176	1.98704	5.35	2	2	105	5.82855	145	96	0
7298	1	39	126	1	24.9073	84.8	0	0	741	24.7	46	39	73.6	2.95496	171.9	0.49331	1	83	40.7	1.0525	167	4.31862	126	1.42254	6	2	3	105	5.82855	107.5	65	1
7293	1	40	126	1	22.7561	84.8	0	0	4361	145.367	42	24	67.4	2.96184	172.1	0.492737	0	31	62.4	1.61366	224	5.79264	159	1.79511	4.9	2	2	93	5.16243	122	83	0
10675	1	66	126	1	23.5395	85.5	0	0	2660	88.6667	28	24	65.1	2.76557	166.3	0.514131	0	13	53.1	1.37317	214	5.53404	60	0.6774	4.9	2	2	89	4.94039	134.5	88.5	0
10396	1	40	126	1	24.6901	88	0	0	3997	133.233	58	28	75.7	3.066	175.1	0.50257	0	39	48.8	1.26197	203	5.24958	208	2.34832	4.9	2	1	108	5.99508	182	116	1
2528	1	61	126	1	23.1276	88.4	0	0	4438	147.933	27	15	75.1	3.2472	180.2	0.490566	0	21	39.5	1.02147	148	3.82728	113	1.27577	5.1	2	2	94	5.21794	132.5	82.5	0
1338	1	52	126	1	24.968	88.5	0	0	3601	120.033	28	19	69.3	2.77556	166.6	0.531212	0	36	39.4	1.01888	210	5.4306	149	1.68221	4.5	2	3	93	5.16243	131.5	76	0
7931	1	53	126	1	24.7395	89	0	0	2532	84.4	46	23	74.3	3.00329	173.3	0.51356	0	28	37.5	0.96975	212	5.48232	78	0.88062	5.7	2	2	106	5.88406	126.5	82.5	0
7955	1	55	126	1	23.9224	89.2	0	0	707	23.5667	28	22	56	2.3409	153	0.583007	0	23	45.8	1.18439	216	5.58576	146	1.64834	5.7	2	1	106	5.88406	122	77	1
5809	1	40	126	1	25.5291	79.7	0	1	4386	146.2	30	32	73	2.85948	169.1	0.471319	0	43	64.2	1.66021	195	5.0427	59	0.66611	4.8	2	1	96	5.32896	138.5	87.5	0
15966	1	38	126	1	26.124	82	0	1	1447	48.2333	43	35	76.3	2.92068	170.9	0.479813	0	30	44	1.13784	201	5.19786	153	1.72737	5.4	2	1	101	5.60651	122	80.5	0
20918	1	39	126	1	25.5403	82.5	0	1	358	11.9333	20	17	71.4	2.79558	167.2	0.493421	0	45	57	1.47402	187	4.83582	48	0.54192	5.4	2	1	97	5.38447	132	80.5	0
1815	1	45	126	1	25.0971	82.5	0	1	4102	136.733	33	18	75.2	2.99636	173.1	0.476603	0	32	45	1.1637	235	6.0771	131	1.47899	4.8	2	3	89	4.94039	128	76.5	0
3872	1	47	126	1	26.4764	83	0	1	3654	121.8	44	24	79.7	3.01023	173.5	0.478386	0	26	34.9	0.902514	196	5.06856	140	1.5806	5.35	2	2	109	6.05059	136	81.5	0
19612	1	40	126	1	26.4428	83	0	1	735	24.5	43	18	61.9	2.3409	153	0.542484	1	106	56	1.44816	265	6.8529	178	2.00962	5.4	2	3	100	5.551	119	65	0
12727	1	38	126	1	25.1547	83	0	1	724	24.1333	43	30	79.7	3.1684	178	0.466292	0	54	40.6	1.04992	214	5.53404	204	2.30316	5.2	2	2	94	5.21794	131.5	81	0
11988	1	45	126	1	25.0839	85.3	0	1	3192	106.4	26	19	77.7	3.0976	176	0.484659	0	24	34.6	0.894756	217	5.61162	142	1.60318	5	2	3	103	5.71753	127.5	75.5	0
8604	1	35	126	1	26.2225	85.3	0	1	4229	140.967	30	20	78.3	2.98598	172.8	0.493634	1	33	43.2	1.11715	215	5.5599	179	2.02091	5.1	2	3	102	5.66202	112	70	0
9860	1	40	126	1	28.0201	87	0	1	1035	34.5	27	16	76.1	2.7159	164.8	0.527913	0	69	44.6	1.15336	230	5.9478	167	1.88543	5	2	1	109	6.05059	110	76.5	1
6867	1	45	126	1	25.8093	87	0	1	4364	145.467	35	17	78.5	3.04154	174.4	0.498853	0	21	41.9	1.08353	218	5.63748	84	0.94836	5	2	2	104	5.77304	111.5	75	0
8032	1	37	126	1	26.4063	88	0	1	4253	141.767	21	17	80.5	3.04852	174.6	0.504009	1	14	36.9	0.954234	186	4.80996	108	1.21932	4.4	2	2	86	4.77386	114.5	71.5	0
11994	1	43	126	1	25.1504	88.3	0	1	3208	106.933	19	20	70.9	2.81904	167.9	0.525908	0	16	34.9	0.902514	199	5.14614	318	3.59022	5	2	2	108	5.99508	122	85.5	0
10871	1	40	126	1	28.3395	88.5	0	1	3647	121.567	59	33	79.7	2.81233	167.7	0.527728	1	95	55.7	1.4404	223	5.76678	145	1.63705	5.248	2	2	103	5.71753	124	83.5	0
3832	1	40	126	1	26.262	89	0	1	4184	139.467	47	24	84.9	3.2328	179.8	0.494994	1	18	51.9	1.34213	196	5.06856	83	0.93707	4.8	2	3	109	6.05059	131.5	80	0
6916	1	44	126	0	24.7148	90	1	0	4042	134.733	15	13	80.7	3.26525	180.7	0.498063	1	21	37	0.95682	169	4.37034	76	0.85804	4.9	2	2	108	5.99508	138	88.5	0
7863	1	48	126	0	22.9871	90	1	0	2927	97.5667	13	11	73.9	3.21485	179.3	0.501952	0	13	40.4	1.04474	134	3.46524	45	0.50805	5	2	1	98	5.43998	121.5	75	0
1998	1	50	126	0	23.6394	90.3	1	0	4477	149.233	19	17	71.9	3.04154	174.4	0.517775	0	25	39.4	1.01888	194	5.01684	101	1.14029	4.8	2	3	94	5.21794	102	67.5	0
7450	1	45	126	0	23.1143	90.5	1	0	357	11.9	21	16	73.4	3.17552	178.2	0.507856	0	22	41.7	1.07836	186	4.80996	93	1.04997	4.6	2	3	95	5.27345	126.5	75	0
2804	1	43	126	0	22.6076	91.8	1	0	356	11.8667	35	26	61.4	2.7159	164.8	0.557039	0	74	55.8	1.44299	202	5.22372	170	1.9193	4.4	2	1	81	4.49631	102	66	0
167	1	70	126	0	23.1946	92.2	1	0	3584	119.467	16	19	68.3	2.94466	171.6	0.537296	1	20	61.6	1.59298	217	5.61162	74	0.83546	5.758	2	2	107	5.93957	117	69	0
20712	1	40	126	0	25.4653	90	1	1	357	11.9	17	18	79.6	3.12582	176.8	0.50905	0	29	56	1.44816	266	6.87876	100	1.129	5.3	2	1	94	5.21794	131.5	86.5	0
2876	1	46	126	0	26.343	90.5	1	1	2226	74.2	32	23	77.3	2.93437	171.3	0.528313	0	27	41.2	1.06543	240	6.2064	69	0.77901	5.8	2	2	102	5.66202	128	82	0
14507	1	40	126	0	28.279	91	1	1	1099	36.6333	22	15	80.1	2.83249	168.3	0.540701	0	21	47.9	1.23869	218	5.63748	53	0.59837	5	2	3	104	5.77304	119.5	77.5	0
8705	1	55	126	0	25.1313	92.3	1	1	3795	126.5	18	16	76	3.02412	173.9	0.530765	0	40	34.9	0.902514	235	6.0771	347	3.91763	5.4	2	1	101	5.60651	122.5	79.5	0
10617	1	38	126	0	27.7776	93	1	1	3946	131.533	16	18	90.4	3.25442	180.4	0.515521	1	16	45.2	1.16887	180	4.6548	94	1.06126	5.35	2	3	94	5.21794	114	75.5	0
4464	1	50	126	0	28.8141	93	1	1	1792	59.7333	28	17	75.9	2.63413	162.3	0.573013	0	45	34.6	0.894756	173	4.47378	55	0.62095	5.1	2	3	92	5.10692	123	81	1
5410	1	43	126	0	27.6917	93.6	1	1	4372	145.733	25	20	82.4	2.97562	172.5	0.542609	1	60	46.4	1.1999	226	5.84436	111	1.25319	5.4	2	1	100	5.551	141.5	94.5	0
6486	1	44	126	0	26.6596	94.5	1	1	1673	55.7667	28	24	77.5	2.90703	170.5	0.554252	0	37	38.3	0.990438	159	4.11174	229	2.58541	5.1	2	2	95	5.27345	110.5	77	0
1340	1	45	126	0	27.2528	96.4	1	1	4378	145.933	37	19	81	2.97218	172.4	0.559165	0	12	38.3	0.990438	154	3.98244	167	1.88543	4.7	2	1	95	5.27345	138	83	0
19803	1	34	126	0	31.3887	99	1	1	735	24.5	27	18	90.5	2.8832	169.8	0.583039	0	34	31	0.80166	230	5.9478	200	2.258	5.4	2	3	94	5.21794	110.5	67.5	0
7853	1	45	126	1	24.3004	90	1	0	357	11.9	26	17	77.6	3.19337	178.7	0.503637	0	18	44.3	1.1456	200	5.172	92	1.03868	5.2	2	3	97	5.38447	108	73.5	0
3655	1	41	126	1	23.8387	90.3	1	0	4489	149.633	25	16	74.6	3.12936	176.9	0.510458	0	15	45.5	1.17663	161	4.16346	150	1.6935	4.9	2	1	90	4.9959	147	87.5	0
204	1	64	126	1	24.1966	90.5	1	0	4359	145.3	16	18	71.5	2.95496	171.9	0.526469	1	24	53.5	1.38351	225	5.8185	112	1.26448	5	2	2	97	5.38447	134.5	85	0
808	1	57	126	1	24.1084	92	1	0	1456	48.5333	26	17	75.7	3.13998	177.2	0.519187	1	17	35.1	0.907686	200	5.172	117	1.32093	5.5	2	3	92	5.10692	118.5	75	0
10084	1	35	126	1	26.111	90.2	1	1	369	12.3	90	34	86.3	3.30512	181.8	0.49615	0	34	52.1	1.34731	184	4.75824	46	0.51934	5.2	2	3	102	5.66202	141.5	87	0
3284	1	40	126	1	25.3524	90.5	1	1	4401	146.7	26	20	73.7	2.90703	170.5	0.530792	0	35	34.6	0.894756	197	5.09442	95	1.07255	4.7	2	1	103	5.71753	151	98	0
13473	1	41	126	1	28.3234	90.5	1	1	2879	95.9667	49	28	83.5	2.94809	171.7	0.527082	1	51	55.4	1.43264	198	5.12028	97	1.09513	4.9	2	2	95	5.27345	148.5	95	0
20435	1	61	126	1	25.6573	91	1	1	364	12.1333	29	25	75.2	2.93094	171.2	0.531542	0	79	51	1.31886	251	6.49086	272	3.07088	5.5	2	1	109	6.05059	134.5	83	0
12592	1	56	126	1	27.3205	91.2	1	1	649	21.6333	16	14	78.4	2.86964	169.4	0.538371	0	14	42.5	1.09905	187	4.83582	115	1.29835	5.7	2	3	97	5.38447	148	89.5	0
14267	1	56	126	1	28.1135	91.5	1	1	2415	80.5	26	19	80.2	2.85272	168.9	0.541741	0	49	40	1.0344	252	6.51672	111	1.25319	5.2	2	2	101	5.60651	137	78	0
300	1	35	126	1	25.9351	92.3	1	1	1428	47.6	41	23	74.6	2.87642	169.6	0.544222	0	36	48	1.24128	230	5.9478	68	0.76772	5.4	2	3	99	5.49549	130	76.5	0
2329	1	63	126	1	26.6688	93.3	1	1	1458	48.6	60	42	69.3	2.59854	161.2	0.578784	1	78	43.9	1.13525	224	5.79264	140	1.5806	5.1	2	1	95	5.27345	132	85.5	0
7887	1	53	126	1	26.5226	93.5	1	1	3311	110.367	54	34	78.1	2.94466	171.6	0.544872	0	38	48.3	1.24904	229	5.92194	36	0.40644	5.2	2	2	99	5.49549	123	73.5	0
20185	1	40	126	1	25.8686	94	1	1	725	24.1667	39	25	78.5	3.03456	174.2	0.53961	0	35	41	1.06026	272	7.03392	240	2.7096	5.3	2	3	100	5.551	118.5	74	0
18328	1	36	126	1	26.7296	94	1	1	744	24.8	29	20	86.7	3.2436	180.1	0.521932	0	26	36	0.93096	222	5.74092	178	2.00962	5.2	2	1	98	5.43998	128	88	0
6208	1	38	126	1	28.0501	94.6	1	1	1421	47.3667	59	29	86.1	3.0695	175.2	0.539954	0	32	47.9	1.23869	260	6.7236	168	1.89672	5.1	2	3	100	5.551	115.5	69.5	0
6055	1	51	126	1	29.0234	96	1	1	1834	61.1333	57	25	74.3	2.56	160	0.6	0	33	43.9	1.13525	225	5.8185	73	0.82417	4.9	2	3	97	5.38447	111	66.5	0
18790	1	37	126	1	32.8087	103	1	1	716	23.8667	104	58	97.4	2.96873	172.3	0.597795	0	62	40	1.0344	153	3.95658	117	1.32093	5.7	2	2	91	5.05141	134.5	88.5	0
6581	1	37	124	0	22.8178	84.4	0	0	352	11.7333	25	14	70.6	3.09408	175.9	0.479818	0	22	40.2	1.03957	209	5.40474	163	1.84027	4.5	2	1	93	5.16243	119.5	76.5	0
2596	1	50	124	0	25.8001	91.4	1	1	720	24	13	13	80.1	3.10464	176.2	0.518729	0	30	41.3	1.06802	202	5.22372	154	1.73866	5	2	3	104	5.77304	111	70	0
259	1	48	123.8	0	24.7644	86	0	0	1107	36.9	16	17	68.9	2.78222	166.8	0.515588	0	21	44.7	1.15594	191	4.93926	80	0.9032	5.5	2	3	101	5.60651	120	78	0
693	1	74	123.2	0	21.5473	70.8	0	0	371	12.3667	15	16	54.2	2.5154	158.6	0.446406	1	13	42.9	1.10939	182	4.70652	52	0.58708	5.6	2	2	104	5.77304	111.5	70	0
13600	1	79	123.2	0	23.3382	85.5	0	0	2917	97.2333	14	24	65.4	2.80228	167.4	0.510753	0	14	46.5	1.20249	164	4.24104	66	0.74514	5.4	2	2	95	5.27345	130.5	79.5	0
5674	1	54	123	0	24.3419	85.2	0	0	1064	35.4667	30	25	70.1	2.87981	169.7	0.502062	0	23	61.7	1.59556	222	5.74092	46	0.51934	4.8	2	2	94	5.21794	125.5	76.5	0
9694	1	35	123	1	27.0128	95.1	1	1	720	24	56	24	83.2	3.08003	175.5	0.54188	0	46	42.1	1.08871	180	4.6548	58	0.65482	5.6	2	3	91	5.05141	116	71.5	0
3807	1	43	122.5	0	17.9765	69.8	0	0	728	24.2667	12	18	51.1	2.8426	168.6	0.413998	0	12	83.7	2.16448	193	4.99098	104	1.17416	5	2	1	85	4.71835	96.5	61.5	0
11056	1	46	122.5	0	18.5988	72	0	0	3658	121.933	17	18	58.4	3.13998	177.2	0.406321	0	9	57.1	1.47661	153	3.95658	47	0.53063	5.146	2	3	90	4.9959	109	72.5	0
5869	1	38	122.5	0	22.1424	73	0	0	4381	146.033	11	13	66.5	3.00329	173.3	0.421235	1	8	49.8	1.28783	212	5.48232	47	0.53063	4.7	2	1	88	4.88488	100.5	66	0
6725	1	57	122.5	0	23.8891	74	0	0	985	32.8333	25	19	62	2.59532	161.1	0.459342	1	32	41.4	1.0706	184	4.75824	71	0.80159	5.2	2	3	98	5.43998	110.5	65	0
5806	1	54	122.5	0	23.6324	76.8	0	0	4157	138.567	12	11	65.2	2.75892	166.1	0.462372	0	19	86.2	2.22913	227	5.87022	64	0.72256	4.7	2	2	89	4.94039	146.5	92	0
16659	1	54	122.5	0	21.3442	77	0	0	739	24.6333	17	24	59.1	2.7689	166.4	0.46274	0	21	76	1.96536	233	6.02538	123	1.38867	5.1	2	1	96	5.32896	141.5	93	0
265	1	64	122.5	0	22.909	81	0	0	342	11.4	11	16	62.9	2.74565	165.7	0.488835	0	16	47.8	1.23611	227	5.87022	73	0.82417	5.146	2	3	95	5.27345	151	88.5	0
2271	1	45	122.5	0	25.9259	87.2	0	1	4411	147.033	15	18	71.7	2.76557	166.3	0.524354	0	37	60.4	1.56194	202	5.22372	64	0.72256	5.4	2	2	100	5.551	125.5	79.5	0
13613	1	36	122.5	1	24.0801	79	0	0	1220	40.6667	47	29	63.9	2.65364	162.9	0.48496	0	62	59	1.52574	255	6.5943	64	0.72256	5	2	3	90	4.9959	126.5	77	0
5999	1	54	122.5	1	23.598	85.3	0	0	1141	38.0333	29	22	68.6	2.90703	170.5	0.500293	0	43	29.9	0.773214	191	4.93926	203	2.29187	5.35	2	3	99	5.49549	127.5	86	0
11943	1	50	122.5	1	24.532	88.7	0	0	1302	43.4	36	29	69.9	2.84934	168.8	0.525474	0	46	42.4	1.09646	255	6.5943	130	1.4677	5.6	2	2	96	5.32896	121	80.5	0
14526	1	41	122.5	1	25.3787	86	0	1	728	24.2667	40	25	77.9	3.0695	175.2	0.490868	0	21	39.1	1.01113	244	6.30984	223	2.51767	5.5	2	3	102	5.66202	124	82.5	0
13397	1	35	122.5	1	27.6951	88.5	0	1	2502	83.4	21	17	75.4	2.7225	165	0.536364	0	22	43	1.11198	183	4.73238	70	0.7903	5.2	2	3	104	5.77304	118	71.5	0
6515	1	54	122.5	0	25.1395	93	1	1	3697	123.233	37	31	76.2	3.03108	174.1	0.534176	1	42	57.8	1.49471	242	6.25812	195	2.20155	5.5	2	1	99	5.49549	125	80	0
5919	1	48	122.5	1	28.0016	90.3	1	1	3347	111.567	25	16	84	2.99982	173.2	0.521363	0	50	37.1	0.959406	178	4.60308	213	2.40477	5	2	1	107	5.93957	124	86.5	1
16494	1	35	120.24	1	30.12	95	1	1	1813	60.4333	18	27	88.9	2.95152	171.8	0.552969	0	29	40	1.0344	206	5.32716	54	0.60966	5.2	2	2	106	5.88406	132.5	81.5	0
11632	1	37	120	0	19.4609	69.7	0	0	3702	123.4	8	15	54.6	2.80563	167.5	0.416119	0	15	66.4	1.7171	184	4.75824	28	0.31612	4.738	2	3	77	4.27427	126.5	81	0
18445	1	39	120	0	20.8498	73.5	0	0	1436	47.8667	31	18	55.6	2.66669	163.3	0.450092	0	56	46	1.18956	186	4.80996	61	0.68869	5.4	2	3	103	5.71753	101	64	0
7483	1	45	120	0	20.6926	75	0	0	401	13.3667	16	16	59.1	2.8561	169	0.443787	0	28	61.3	1.58522	218	5.63748	71	0.80159	4.5	2	2	103	5.71753	104.5	63	0
12702	1	45	120	0	21.9011	75.2	0	0	741	24.7	25	21	62.7	2.86286	169.2	0.444444	0	42	34.4	0.889584	102	2.63772	108	1.21932	4.7	2	3	99	5.49549	102.5	61.5	0
11524	1	37	120	0	20.9854	75.7	0	0	1474	49.1333	16	14	62.3	2.96873	172.3	0.43935	0	14	45.9	1.18697	156	4.03416	69	0.77901	5.044	2	1	99	5.49549	111	75	0
7269	1	56	120	0	22.4605	75.8	0	0	1461	48.7	17	15	58.8	2.61792	161.8	0.46848	0	20	59.5	1.53867	219	5.66334	71	0.80159	5.2	2	1	103	5.71753	115.5	72.5	0
15700	1	43	120	0	19.6444	76	0	0	2070	69	28	25	65.5	3.33428	182.6	0.41621	0	17	46	1.18956	183	4.73238	86	0.97094	5.5	2	2	96	5.32896	118.5	76.5	0
9029	1	34	120	0	21.1875	76.6	0	0	1105	36.8333	37	18	64	3.02064	173.8	0.440736	1	64	58.6	1.5154	280	7.2408	146	1.64834	5.6	2	1	104	5.77304	106	60	0
13741	1	46	120	0	21.15	78	0	0	2917	97.2333	21	17	61.7	2.91726	170.8	0.456674	1	50	53.5	1.38351	183	4.73238	83	0.93707	5.5	2	3	100	5.551	124	80.5	0
19503	1	40	120	0	21.6973	78	0	0	756	25.2	17	16	66.6	3.0695	175.2	0.445205	0	24	56	1.44816	206	5.32716	48	0.54192	5.2	2	1	95	5.27345	117	83	0
17993	1	45	120	0	23.1911	79	0	0	694	23.1333	13	13	72	3.10464	176.2	0.448354	1	19	77	1.99122	207	5.35302	41	0.46289	5.2	2	1	104	5.77304	126	80.5	0
5617	1	56	120	0	22.327	80	0	0	1485	49.5	15	16	57.3	2.5664	160.2	0.499376	0	27	92.6	2.39464	216	5.58576	122	1.37738	5.5	2	2	107	5.93957	147	91.5	0
2005	1	48	120	0	23.2682	80.3	0	0	426	14.2	16	13	67.8	2.91385	170.7	0.470416	0	15	31.7	0.819762	218	5.63748	50	0.5645	5.2	2	3	91	5.05141	131.5	84	0
19176	1	47	120	0	22.714	80.5	0	0	1246	41.5333	24	14	71	3.12582	176.8	0.455317	0	21	39	1.00854	155	4.0083	92	1.03868	5.3	2	3	95	5.27345	120	78.5	0
11290	1	52	120	0	22.3274	81	0	0	2887	96.2333	25	23	65.9	2.95152	171.8	0.471478	0	60	60.6	1.56712	239	6.18054	135	1.52415	4.942	2	2	102	5.66202	140	90.5	0
13149	1	31	120	0	21.6937	81	0	0	2856	95.2	9	19	62.4	2.87642	169.6	0.477594	0	25	61.6	1.59298	176	4.55136	62	0.69998	5.1	2	1	87	4.82937	133.5	78	0
12955	1	65	120	0	24.4722	81.8	0	0	2640	88	23	27	65.1	2.66016	163.1	0.501533	1	18	48.9	1.26455	136	3.51696	30	0.3387	5	2	2	94	5.21794	115	77	0
19909	1	37	120	0	22.4861	82	0	0	736	24.5333	19	24	69.1	3.07301	175.3	0.46777	1	18	52	1.34472	241	6.23226	56	0.63224	5.3	2	2	97	5.38447	110	60	0
4885	1	51	120	0	21.9552	82.1	0	0	3986	132.867	18	15	64.5	2.9378	171.4	0.478996	1	28	60.6	1.56712	188	4.86168	74	0.83546	5	2	2	90	4.9959	130	80.5	0
4751	1	43	120	0	20.6899	82.7	0	0	3732	124.4	16	17	70.2	3.39296	184.2	0.448969	0	11	56.4	1.4585	205	5.3013	64	0.72256	5.35	2	2	94	5.21794	119.5	73	0
5158	1	45	120	0	23.0426	82.9	0	0	4540	151.333	18	22	67.3	2.92068	170.9	0.485079	1	24	95.4	2.46704	190	4.9134	98	1.10642	5.2	2	2	98	5.43998	114.5	73.5	0
9178	1	34	120	0	23.9752	83.3	0	0	1461	48.7	23	21	68.8	2.86964	169.4	0.491736	0	27	46.5	1.20249	169	4.37034	80	0.9032	4.4	2	3	83	4.60733	116	70	0
12316	1	41	120	0	24.1054	84	0	0	382	12.7333	30	24	81.7	3.38928	184.1	0.456274	0	70	45.4	1.17404	327	8.45622	402	4.53858	5.5	2	3	101	5.60651	118.5	74.5	0
13953	1	35	120	0	23.7798	84	0	0	2751	91.7	14	15	71.5	3.00676	173.4	0.484429	0	19	44.9	1.16111	155	4.0083	65	0.73385	5.1	2	3	82	4.55182	125	81.5	0
5026	1	50	120	0	24.3436	84.3	0	0	2971	99.0333	19	16	71.1	2.92068	170.9	0.493271	0	48	48.3	1.24904	209	5.40474	76	0.85804	5.2	2	2	94	5.21794	111	65	0
10692	1	37	120	0	23.7823	84.4	0	0	3108	103.6	29	17	73	3.0695	175.2	0.481735	0	32	40	1.0344	157	4.06002	109	1.23061	5	2	1	92	5.10692	109.5	60.5	0
3891	1	44	120	0	24.754	86.7	0	0	3610	120.333	31	25	70.7	2.8561	169	0.513018	0	32	46.7	1.20766	198	5.12028	50	0.5645	4.9	2	1	95	5.27345	111	70.5	0
2883	1	44	120	0	23.6163	86.8	0	0	4037	134.567	39	20	75.5	3.19694	178.8	0.485459	0	46	36	0.93096	188	4.86168	131	1.47899	4.8	2	2	88	4.88488	113.5	67.5	0
17068	1	36	120	0	23.993	87	0	0	1812	60.4	24	21	79.3	3.30512	181.8	0.478548	0	16	49	1.26714	179	4.62894	89	1.00481	5	2	3	92	5.10692	113.5	71.5	0
3508	1	52	120	0	20.9328	87	0	0	1462	48.7333	22	23	73.2	3.4969	187	0.465241	0	13	64	1.65504	205	5.3013	75	0.84675	5.2	2	3	88	4.88488	123	79.5	0
4661	1	49	120	0	25.7879	87	0	1	728	24.2667	24	17	68.6	2.66016	163.1	0.533415	0	24	44.3	1.1456	200	5.172	113	1.27577	5	2	2	97	5.38447	121.5	77.5	0
15416	1	35	120	0	25.4914	89	0	1	2165	72.1667	20	20	77.8	3.05201	174.7	0.509445	0	17	56.2	1.45333	223	5.76678	103	1.16287	5	2	2	100	5.551	131.5	85.5	0
833	1	55	120	1	26.0752	83	0	1	364	12.1333	49	23	77.5	2.97218	172.4	0.481439	1	58	55	1.4223	186	4.80996	80	0.9032	5.4	2	2	92	5.10692	125	78.5	0
7463	1	38	116.9	0	18.4377	70.5	0	0	4375	145.833	9	13	54.8	2.97218	172.4	0.408933	0	13	55	1.4223	192	4.96512	63	0.71127	4.9	2	3	89	4.94039	119	79	0
782	1	58	116.9	0	21.8104	83.8	0	0	718	23.9333	16	13	60.9	2.79224	167.1	0.501496	1	49	48.3	1.24904	215	5.5599	96	1.08384	5.4	2	2	97	5.38447	119.5	71	0
5860	1	33	116	0	22.4002	80.6	0	0	3298	109.933	31	27	66.5	2.96873	172.3	0.467789	1	18	47.4	1.22576	152	3.93072	71	0.80159	5	2	1	96	5.32896	120.5	81.5	0
1404	1	55	115.85	0	21.221	75	0	0	3234	107.8	35	31	58.9	2.77556	166.6	0.45018	0	158	67.6	1.74814	244	6.30984	80	0.9032	5.1	2	1	98	5.43998	117	75.5	0
2768	1	54	114.66	0	25.9515	87	0	1	1099	36.6333	21	16	78.3	3.01717	173.7	0.500864	0	15	48.3	1.24904	214	5.53404	112	1.26448	4.9	2	3	102	5.66202	113.5	75.5	0
18063	1	27	114	0	18.3765	66	0	0	386	12.8667	13	15	56.6	3.08002	175.5	0.376068	1	18	58	1.49988	136	3.51696	30	0.3387	5.2	2	3	85	4.71835	109.5	68	0
14150	1	35	114	1	34.9869	101.5	1	1	378	12.6	53	26	99.1	2.83249	168.3	0.60309	1	63	35.5	0.91803	189	4.88754	131	1.47899	5.7	2	3	84	4.66284	131	87	0
4312	1	43	113.75	1	22.3023	81.6	0	0	4355	145.167	37	18	67.6	3.03108	174.1	0.468696	0	20	37.5	0.96975	228	5.89608	117	1.32093	5	2	3	97	5.38447	111	69.5	0
1342	1	46	112.5	0	24.4168	78.3	0	0	4341	144.7	13	10	60.8	2.49008	157.8	0.496198	1	25	54	1.39644	222	5.74092	120	1.3548	4.8	2	1	92	5.10692	117	72	0
6751	1	61	112.5	0	23.5949	80.2	0	0	1873	62.4333	14	16	57.2	2.42425	155.7	0.515093	1	21	61.7	1.59556	252	6.51672	99	1.11771	5	2	1	102	5.66202	148.5	97	0
11893	1	54	112.5	1	30.7516	103.5	1	1	3211	107.033	20	20	87	2.82912	168.2	0.615339	0	25	58.5	1.51281	214	5.53404	69	0.77901	4.9	2	3	97	5.38447	131	87	0
13549	1	59	110.2	1	29.4094	94.5	1	1	1834	61.1333	24	21	83.5	2.83923	168.5	0.560831	0	28	42.2	1.09129	168	4.34448	76	0.85804	5.8	2	2	99	5.49549	120.5	77	0
15484	1	35	110	0	19.1974	68	0	0	1810	60.3333	23	21	48.9	2.54722	159.6	0.426065	0	18	60.5	1.56453	194	5.01684	35	0.39515	5.7	2	3	93	5.16243	110	61	0
18334	1	55	110	0	18.4299	68	0	0	1143	38.1	15	19	56.7	3.07652	175.4	0.387685	1	60	87	2.24982	234	6.05124	54	0.60966	5.4	2	2	88	4.88488	119	81	0
17655	1	36	110	0	20.4317	69	0	0	1643	54.7667	33	40	64.3	3.14708	177.4	0.388952	0	11	71	1.83606	160	4.1376	19	0.21451	5	2	1	89	4.94039	116.5	72.5	0
17751	1	36	110	0	20.8028	70	0	0	1492	49.7333	15	11	61.4	2.95152	171.8	0.407451	1	16	62	1.60332	154	3.98244	30	0.3387	5.4	2	3	106	5.88406	107.5	71.5	0
10973	1	42	110	0	19.9554	70	0	0	3290	109.667	15	15	57.4	2.87642	169.6	0.412736	1	15	49.3	1.2749	143	3.69798	50	0.5645	5.044	2	2	101	5.60651	106.5	68.5	0
19940	1	39	110	0	18.02	70	0	0	739	24.6333	7	11	56.2	3.11876	176.6	0.396376	0	11	69	1.78434	192	4.96512	39	0.44031	5.3	2	1	91	5.05141	98.5	57.5	0
5789	1	35	110	0	18.2238	70.4	0	0	4403	146.767	17	21	56.9	3.12229	176.7	0.398415	0	15	37.5	0.96975	200	5.172	90	1.0161	4.7	2	1	95	5.27345	107.5	72	0
8132	1	52	110	0	17.9645	70.4	0	0	1854	61.8	20	21	55.9	3.1117	176.4	0.399093	0	15	53.9	1.39385	171	4.42206	26	0.29354	5.1	2	1	92	5.10692	126	79.5	0
3153	1	61	110	0	18.784	71	0	0	3669	122.3	16	16	55.7	2.96528	172.2	0.412311	0	15	45	1.1637	204	5.27544	122	1.37738	5.452	2	3	104	5.77304	104	64	0
634	1	40	110	0	21.8862	71	0	0	4352	145.067	8	19	63.4	2.8968	170.2	0.417156	1	13	41.2	1.06543	176	4.55136	63	0.71127	5	2	1	93	5.16243	112	67.5	0
821	1	46	110	0	19.9917	71.9	0	0	4357	145.233	13	15	58.8	2.94122	171.5	0.419242	1	15	63.7	1.64728	183	4.73238	70	0.7903	5.1	2	3	92	5.10692	109	70	0
7770	1	71	110	0	19.5924	72	0	0	364	12.1333	11	17	51.8	2.64388	162.6	0.442804	0	11	60.8	1.57229	200	5.172	140	1.5806	5.4	2	2	102	5.66202	129	83.5	0
332	1	56	110	0	20.5329	72.5	0	0	3292	109.733	16	16	59.9	2.91726	170.8	0.424473	1	13	82.5	2.13345	240	6.2064	68	0.76772	4.8	2	3	105	5.82855	109	70	0
5885	1	31	110	0	21.3637	72.5	0	0	4353	145.1	18	13	57.6	2.69616	164.2	0.441535	0	12	36.8	0.951648	151	3.90486	64	0.72256	4.9	2	1	98	5.43998	112.5	72.5	0
14544	1	66	110	0	20.3451	72.5	0	0	780	26	20	23	48	2.3593	153.6	0.472005	0	21	66.3	1.71452	220	5.6892	113	1.27577	5.1	2	2	98	5.43998	133.5	89	0
10534	1	38	110	0	19.8373	72.7	0	0	3928	130.933	17	20	57.6	2.90362	170.4	0.426643	0	16	48.6	1.2568	166	4.29276	31	0.34999	4.942	2	3	88	4.88488	108	73.5	0
38	1	52	110	0	20.141	72.8	0	0	3926	130.867	19	18	55.3	2.74565	165.7	0.439348	0	20	40.1	1.03699	196	5.06856	125	1.41125	4.7	2	3	98	5.43998	114.5	74.5	0
16606	1	35	110	0	21.5022	73	0	0	1845	61.5	12	22	56.5	2.62764	162.1	0.450339	0	17	56	1.44816	194	5.01684	51	0.57579	4.9	2	3	95	5.27345	104.5	64.5	0
19690	1	34	110	0	22.5956	73	0	0	728	24.2667	12	17	59.3	2.6244	162	0.450617	0	21	60	1.5516	249	6.43914	71	0.80159	5.2	2	2	90	4.9959	113	73.5	0
6327	1	52	110	0	21.3726	73.5	0	0	364	12.1333	27	29	54.1	2.53128	159.1	0.461974	0	44	42	1.08612	209	5.40474	42	0.47418	6.2	2	2	93	5.16243	127.5	81	1
18052	1	51	110	0	22.4547	74	0	0	1376	45.8667	15	13	62.1	2.76557	166.3	0.444979	0	20	89	2.30154	272	7.03392	50	0.5645	5.2	2	2	106	5.88406	95	58.5	0
7229	1	36	110	0	21.7837	74	0	0	4396	146.533	24	21	63.4	2.91044	170.6	0.433763	0	23	48.3	1.24904	193	4.99098	113	1.27577	5.1	2	1	101	5.60651	109.5	69	0
19842	1	54	110	0	19.7003	74	0	0	391	13.0333	22	25	56	2.8426	168.6	0.438909	0	51	75	1.9395	165	4.2669	93	1.04997	5.6	2	1	101	5.60651	115.5	71	0
9866	1	47	110	0	19.3595	74.1	0	0	3899	129.967	14	13	59.9	3.09408	175.9	0.421262	1	12	50.1	1.29559	114	2.94804	68	0.76772	4.5	2	3	82	4.55182	100	66.5	0
817	1	46	110	0	21.6701	74.5	0	0	2924	97.4667	22	17	58	2.6765	163.6	0.455379	1	13	59.7	1.54384	229	5.92194	125	1.41125	5.2	2	2	98	5.43998	120.5	74.5	0
10329	1	49	110	0	21.3934	74.5	0	0	4053	135.1	23	24	68.7	3.21126	179.2	0.415737	0	14	58.4	1.51022	172	4.44792	47	0.53063	5	2	1	95	5.27345	122	77.5	0
10533	1	39	110	0	19.7355	74.5	0	0	3932	131.067	19	18	56.1	2.8426	168.6	0.441874	0	11	64.3	1.6628	186	4.80996	46	0.51934	5.044	2	1	95	5.27345	123	76.5	0
20673	1	47	110	0	19.7535	75	0	0	351	11.7	15	36	64.5	3.26525	180.7	0.415053	0	15	65	1.6809	194	5.01684	46	0.51934	5.1	2	1	107	5.93957	106.5	68	0
16928	1	43	110	0	21.0436	75	0	0	1827	60.9	21	25	55.5	2.63738	162.4	0.461823	0	40	65	1.6809	266	6.87876	147	1.65963	5.5	2	1	103	5.71753	127.5	81	0
15857	1	34	110	0	23.4653	75	0	0	2222	74.0667	17	21	60.9	2.59532	161.1	0.465549	0	18	65	1.6809	200	5.172	111	1.25319	5.1	2	1	95	5.27345	131.5	82.5	0
3868	1	56	110	0	22.116	75	0	0	1354	45.1333	18	18	58.4	2.64063	162.5	0.461538	0	36	61.3	1.58522	248	6.41328	135	1.52415	5.4	2	1	95	5.27345	112	74.5	0
9306	1	51	110	0	21.7226	75	0	0	2847	94.9	15	18	60.8	2.79893	167.3	0.448296	0	12	45.1	1.16629	146	3.77556	72	0.81288	5.1	2	2	89	4.94039	104.5	71.5	0
6038	1	49	110	0	22.3119	75.3	0	0	2918	97.2667	19	13	66.7	2.98944	172.9	0.435512	0	17	44.5	1.15077	143	3.69798	40	0.4516	5.4	2	2	94	5.21794	100.5	66.5	0
662	1	57	110	0	21.2186	75.6	0	0	4492	149.733	14	11	62.7	2.95496	171.9	0.439791	1	11	59.1	1.52833	169	4.37034	34	0.38386	4.7	2	1	95	5.27345	108.5	67.5	0
12652	1	47	110	0	21.4108	75.7	0	0	1355	45.1667	19	23	64.6	3.01717	173.7	0.435809	0	20	48.9	1.26455	243	6.28398	71	0.80159	5.5	2	1	96	5.32896	117.5	78.5	0
5023	1	47	110	0	22.4277	75.9	0	0	4535	151.167	14	18	62.1	2.7689	166.4	0.45613	1	10	58.2	1.50505	184	4.75824	34	0.38386	4.7	2	1	87	4.82937	98	65	0
19279	1	39	110	0	22.8702	76	0	0	1152	38.4	15	10	69.8	3.05201	174.7	0.435031	1	19	58	1.49988	141	3.64626	53	0.59837	5.2	2	3	101	5.60651	112.5	58	0
12234	1	45	110	0	22.6959	76	0	0	2898	96.6	23	24	56.3	2.48063	157.5	0.48254	0	41	61.9	1.60073	216	5.58576	75	0.84675	5.5	2	3	100	5.551	128.5	83	0
16839	1	37	110	0	21.6791	76	0	0	1881	62.7	19	23	62.8	2.8968	170.2	0.446533	0	70	55	1.4223	198	5.12028	54	0.60966	4.9	2	3	100	5.551	145	91	0
13857	1	44	110	0	21.2014	76	0	0	2921	97.3667	14	19	61.2	2.8866	169.9	0.447322	0	40	54.2	1.40161	172	4.44792	74	0.83546	5.1	2	1	99	5.49549	111.5	71	0
1353	1	62	110	0	20.9545	76	0	0	3065	102.167	22	23	58.3	2.78222	166.8	0.455635	1	20	65.3	1.68866	257	6.64602	115	1.29835	4.7	2	3	89	4.94039	127	78.5	0
5777	1	52	110	0	21.3537	76	0	0	4202	140.067	17	18	60.7	2.8426	168.6	0.450771	0	27	56.6	1.46368	236	6.10296	67	0.75643	4.9	2	1	88	4.88488	106	71	0
13238	1	40	110	0	22.1418	76	0	0	2919	97.3	15	23	65.2	2.94466	171.6	0.44289	1	24	62.5	1.61625	181	4.68066	47	0.53063	4.9	2	1	87	4.82937	123	82	0
4378	1	44	110	0	24.5964	76.3	0	0	4010	133.667	15	13	71	2.8866	169.9	0.449088	0	16	51.2	1.32403	185	4.7841	53	0.59837	5	2	1	99	5.49549	150.5	96	0
12492	1	31	110	0	21.5163	76.4	0	0	3242	108.067	10	13	60.8	2.82576	168.1	0.454491	1	13	61	1.57746	220	5.6892	128	1.44512	5.2	2	2	88	4.88488	122.5	78.5	0
4579	1	49	110	0	20.5158	76.5	0	0	4344	144.8	20	17	59.5	2.90021	170.3	0.449207	0	11	69.5	1.79727	213	5.50818	63	0.71127	5.4	2	2	103	5.71753	121.5	80.5	0
13090	1	51	110	0	21.6239	76.5	0	0	2970	99	9	22	59.3	2.74234	165.6	0.461957	1	94	35.8	0.925788	185	4.7841	372	4.19988	5.7	2	3	102	5.66202	155.5	96	0
3604	1	57	110	0	22.1111	76.8	0	0	2173	72.4333	13	10	58.1	2.62764	162.1	0.473782	0	22	51.5	1.33179	211	5.45646	60	0.6774	5.2	2	3	100	5.551	102.5	67	0
2555	1	55	110	0	19.6091	76.8	0	0	2975	99.1667	20	15	54.1	2.75892	166.1	0.462372	0	32	47.7	1.23352	178	4.60308	122	1.37738	5.8	2	3	99	5.49549	110	67.5	0
5787	1	50	110	0	23.4504	77	0	0	2483	82.7667	33	18	62	2.64388	162.6	0.473555	0	40	48.5	1.25421	199	5.14614	61	0.68869	5.5	2	1	109	6.05059	92.5	66	0
15084	1	53	110	0	21.4196	77	0	0	1869	62.3	30	26	63	2.94122	171.5	0.44898	0	39	65.5	1.69383	180	4.6548	23	0.25967	5.6	2	2	94	5.21794	121	81.5	0
4377	1	64	110	0	18.7917	77.2	0	0	2883	96.1	26	28	54.5	2.90021	170.3	0.453318	0	19	65.6	1.69642	200	5.172	77	0.86933	5.1	2	1	97	5.38447	126.5	85	0
12937	1	40	110	0	19.7068	77.3	0	0	2873	95.7667	15	14	61.6	3.12582	176.8	0.437217	0	41	50.6	1.30852	179	4.62894	101	1.14029	5.5	2	3	94	5.21794	106.5	55	0
7011	1	41	110	0	23.7517	77.5	0	0	4368	145.6	18	15	66.4	2.79558	167.2	0.463517	0	18	72.6	1.87744	245	6.3357	72	0.81288	5	2	1	95	5.27345	137	86.5	0
2738	1	55	110	0	24.6426	77.6	0	0	4368	145.6	31	23	69.8	2.83249	168.3	0.461081	1	30	46.6	1.20508	189	4.88754	71	0.80159	5.7	2	2	109	6.05059	113.5	77	0
12300	1	38	110	0	20.9889	77.7	0	0	1078	35.9333	18	21	63.4	3.02064	173.8	0.447066	0	28	48.2	1.24645	206	5.32716	64	0.72256	5.6	2	3	95	5.27345	122	81	0
4890	1	45	110	0	22.0051	78	0	0	4389	146.3	22	11	62.7	2.84934	168.8	0.462085	0	30	72.9	1.88519	258	6.67188	55	0.62095	5.1	2	2	109	6.05059	152	96	0
8319	1	56	110	0	20.4352	78	0	0	2242	74.7333	18	14	63.3	3.0976	176	0.443182	0	19	45.6	1.17922	183	4.73238	91	1.02739	4.6	2	3	103	5.71753	135	80.5	0
4695	1	43	110	0	20.8327	78	0	0	4305	143.5	22	17	56.1	2.69288	164.1	0.47532	0	25	46.4	1.1999	205	5.3013	118	1.33222	4.5	2	1	98	5.43998	90.5	60	0
19327	1	37	110	0	24.2724	78	0	0	846	28.2	51	24	69.9	2.87981	169.7	0.459635	0	48	53	1.37058	223	5.76678	55	0.62095	5.4	2	3	98	5.43998	122	75.5	0
2288	1	53	110	0	23.6535	78	0	0	538	17.9333	12	16	68.6	2.90021	170.3	0.458015	0	15	46.2	1.19473	233	6.02538	60	0.6774	4.6	2	2	84	4.66284	123.5	77	0
11205	1	43	110	0	24.7839	78.3	0	0	2696	89.8667	12	16	70.2	2.83249	168.3	0.465241	0	24	48.7	1.25938	157	4.06002	54	0.60966	4.534	2	1	100	5.551	117	81	0
1151	1	51	110	0	20.2872	78.4	0	0	4395	146.5	27	18	57.6	2.83922	168.5	0.465282	0	20	45.7	1.1818	207	5.35302	112	1.26448	5	2	2	95	5.27345	110.5	71	0
9790	1	35	110	0	20.3419	78.5	0	0	1806	60.2	15	12	59.9	2.94466	171.6	0.457459	0	13	60.1	1.55419	188	4.86168	40	0.4516	4.9	2	3	102	5.66202	110	70	0
7587	1	62	110	0	21.5593	78.5	0	0	2268	75.6	28	46	62.6	2.90362	170.4	0.460681	1	18	101.2	2.61703	258	6.67188	54	0.60966	5.5	2	1	95	5.27345	107.5	69	0
272	1	71	110	0	22.2817	78.7	0	0	2548	84.9333	29	27	57.9	2.59854	161.2	0.488213	0	38	47.4	1.22576	191	4.93926	216	2.43864	5.6	2	2	100	5.551	105	70.5	0
8136	1	40	110	0	23.4448	78.8	0	0	4691	156.367	27	16	70.9	3.02412	173.9	0.453134	1	19	37.1	0.959406	265	6.8529	166	1.87414	5	2	1	101	5.60651	117.5	72	0
5610	1	53	110	0	23.769	79	0	0	4421	147.367	17	16	70.4	2.96184	172.1	0.459035	0	12	58.3	1.50764	230	5.9478	67	0.75643	5.1	2	3	102	5.66202	123.5	84.5	0
12964	1	40	110	0	21.7601	79	0	0	2933	97.7667	17	20	64.9	2.98253	172.7	0.457441	0	12	50.3	1.30076	242	6.25812	130	1.4677	5.5	2	1	102	5.66202	116	71.5	0
14877	1	35	110	0	21.5763	79	0	0	2543	84.7667	31	25	64.8	3.00329	173.3	0.455857	0	40	76.6	1.98088	197	5.09442	47	0.53063	5.2	2	1	92	5.10692	137	85	0
14041	1	47	110	0	23.1554	79.5	0	0	2854	95.1333	39	29	63.5	2.74234	165.6	0.480072	0	23	73.5	1.90071	210	5.4306	62	0.69998	5.4	2	2	103	5.71753	100.5	70.5	0
13644	1	57	110	0	23.0533	79.5	0	0	1560	52	12	18	61.1	2.65038	162.8	0.488329	0	24	57	1.47402	171	4.42206	39	0.44031	5.5	2	2	85	4.71835	128	90.5	0
3262	1	56	110	0	23.2434	79.6	0	0	2989	99.6333	14	16	61	2.6244	162	0.491358	0	18	62.9	1.62659	224	5.79264	58	0.65482	5.2	2	2	91	5.05141	131	75.5	0
9363	1	47	110	0	23.4318	79.8	0	0	1064	35.4667	11	17	72.5	3.09408	175.9	0.453667	1	18	67.9	1.75589	203	5.24958	73	0.82417	4.8	2	1	90	4.9959	132.5	86	0
18518	1	35	110	0	24.9476	80	0	0	1099	36.6333	25	12	71	2.84597	168.7	0.474215	0	17	31	0.80166	144	3.72384	46	0.51934	5.3	2	3	101	5.60651	120.5	79.5	0
8673	1	69	110	0	22.8195	80	0	0	3179	105.967	17	20	57.4	2.5154	158.6	0.504414	0	14	62.4	1.61366	192	4.96512	56	0.63224	5.4	2	1	99	5.49549	156	90.5	0
5803	1	51	110	0	24.9755	80	0	0	3662	122.067	16	13	64.9	2.59854	161.2	0.496278	1	20	36.3	0.938718	221	5.71506	103	1.16287	5.1	2	3	78	4.32978	121	76.5	0
5899	1	39	110	0	24.9673	80.3	0	0	3920	130.667	16	11	76.9	3.08003	175.5	0.45755	0	20	55.2	1.42747	195	5.0427	67	0.75643	4.6	2	1	96	5.32896	110.5	65	0
2190	1	59	110	0	21.5848	80.4	0	0	629	20.9667	26	22	54.5	2.52492	158.9	0.505979	0	19	63.2	1.63435	225	5.8185	78	0.88062	5.5	2	2	98	5.43998	134	82	0
4062	1	54	110	0	22.9908	80.5	0	0	3982	132.733	13	16	67.7	2.94466	171.6	0.469114	0	22	59.9	1.54901	198	5.12028	43	0.48547	5.8	2	1	98	5.43998	145	94	0
3304	1	52	110	0	19.6948	80.8	0	0	2918	97.2667	20	11	66.1	3.35622	183.2	0.441048	1	22	44.1	1.14043	184	4.75824	63	0.71127	4.8	2	3	92	5.10692	128	85	0
17055	1	56	110	0	24.2017	81	0	0	406	13.5333	12	18	60.8	2.51223	158.5	0.511041	0	23	49	1.26714	208	5.37888	108	1.21932	5.5	2	1	106	5.88406	114.5	79.5	0
8080	1	38	110	0	23.0287	81	0	0	4259	141.967	23	20	63	2.73572	165.4	0.489722	1	35	64.2	1.66021	225	5.8185	75	0.84675	4.8	2	3	99	5.49549	111	70	0
14920	1	58	110	0	24.4189	81.5	0	0	2231	74.3667	21	23	66.4	2.7192	164.9	0.494239	0	18	58.4	1.51022	194	5.01684	55	0.62095	5.5	2	2	91	5.05141	120	73.5	0
20427	1	47	110	0	21.7503	82	0	0	359	11.9667	20	28	65.7	3.02064	173.8	0.471807	1	12	25	0.6465	187	4.83582	467	5.27243	5.5	2	2	108	5.99508	111.5	66	0
20687	1	47	110	0	24.1808	82	0	0	439	14.6333	12	10	73.8	3.05201	174.7	0.469376	0	22	53	1.37058	151	3.90486	59	0.66611	5	2	2	98	5.43998	112	70	0
17383	1	62	110	0	24.4124	82	0	0	1091	36.3667	23	23	65.9	2.69945	164.3	0.499087	1	17	39	1.00854	213	5.50818	117	1.32093	5	2	2	92	5.10692	123	78.5	0
19023	1	66	110	0	24.6601	82	0	0	1159	38.6333	15	14	67.3	2.7291	165.2	0.496368	0	19	81	2.09466	220	5.6892	54	0.60966	5	2	1	90	4.9959	133.5	83	0
2342	1	51	110	0	21.7614	82.5	0	0	708	23.6	15	16	62.3	2.86286	169.2	0.487589	1	20	46.4	1.1999	213	5.50818	78	0.88062	5.1	2	2	88	4.88488	118.5	82	0
4407	1	53	110	0	22.6815	83	0	0	4396	146.533	10	14	71.3	3.14353	177.3	0.468133	1	19	32.3	0.835278	169	4.37034	107	1.20803	5	2	3	98	5.43998	118.5	82.5	0
7507	1	64	110	0	23.5553	83	0	0	3915	130.5	13	16	63.2	2.68304	163.8	0.506716	0	8	38.9	1.00595	186	4.80996	74	0.83546	5	2	3	83	4.60733	97	64.5	0
10812	1	64	110	0	23.6729	83.1	0	0	2215	73.8333	29	26	60.3	2.54722	159.6	0.520677	1	38	45.2	1.16887	219	5.66334	208	2.34832	5.86	2	2	96	5.32896	133	76.5	0
7790	1	59	110	0	21.5908	85.2	0	0	493	16.4333	20	18	63.8	2.95496	171.9	0.495637	0	19	63.7	1.64728	204	5.27544	130	1.4677	5.5	2	1	104	5.77304	124.5	81.5	0
6910	1	50	110	0	22.051	85.3	0	0	3585	119.5	23	19	58.3	2.64388	162.6	0.5246	0	26	49.5	1.28007	209	5.40474	117	1.32093	5.2	2	3	94	5.21794	123.5	78.5	0
12174	1	43	110	0	23.4395	86.6	0	0	3346	111.533	32	24	68.7	2.93094	171.2	0.505841	0	45	50.5	1.30593	196	5.06856	69	0.77901	5.2	2	1	103	5.71753	123	81	0
7999	1	49	110	0	23.6054	87.5	0	0	1798	59.9333	13	12	68.3	2.8934	170.1	0.514403	0	40	34.2	0.884412	172	4.44792	59	0.66611	4.7	2	3	90	4.9959	105.5	69	0
20259	1	38	110	0	24.7473	88	0	0	335	11.1667	26	20	85.8	3.46704	186.2	0.47261	0	66	95	2.4567	224	5.79264	79	0.89191	5.5	2	3	91	5.05141	132	74.5	0
5341	1	55	110	0	23.7158	88.5	0	0	2605	86.8333	10	15	68.7	2.8968	170.2	0.519976	0	22	39.6	1.02406	214	5.53404	88	0.99352	5.1	2	3	87	4.82937	107.5	67.5	0
4978	1	50	110	0	26.5846	81	0	1	4389	146.3	15	14	78.1	2.9378	171.4	0.472579	1	13	35.5	0.91803	190	4.9134	93	1.04997	4.8	2	2	88	4.88488	151	94	0
9143	1	50	110	0	25.9648	83.5	0	1	1834	61.1333	22	20	77.8	2.99636	173.1	0.48238	1	17	41.6	1.07578	162	4.18932	71	0.80159	5.5	2	3	96	5.32896	116	75.5	0
12653	1	37	110	0	25.5383	83.6	0	1	3338	111.267	46	33	84.5	3.30876	181.9	0.459593	0	20	43	1.11198	177	4.57722	59	0.66611	5.2	2	2	104	5.77304	132.5	81.5	0
3880	1	39	110	0	25.4878	85.6	0	1	4461	148.7	29	19	77.7	3.04852	174.6	0.490263	1	42	45.9	1.18697	188	4.86168	73	0.82417	4.9	2	2	97	5.38447	112.5	76	0
2838	1	40	110	0	25.7214	88	0	1	4402	146.733	30	20	75.3	2.92752	171.1	0.514319	0	64	60.7	1.5697	225	5.8185	108	1.21932	5.1	2	3	93	5.16243	111.5	72.5	0
719	1	54	110	0	28.2728	88.2	0	1	3998	133.267	29	19	76.6	2.70932	164.6	0.535844	0	64	58.3	1.50764	247	6.38742	129	1.45641	5.9	2	3	105	5.82855	129.5	77.5	0
7567	1	44	110	0	28.0198	88.5	0	1	2483	82.7667	27	15	86.4	3.08354	175.6	0.503986	0	69	45	1.1637	197	5.09442	125	1.41125	4.7	2	3	92	5.10692	179.5	105.5	0
2148	1	47	110	1	17.6789	70.2	0	0	4399	146.633	22	15	54.7	3.09408	175.9	0.39909	0	59	84.3	2.18	239	6.18054	93	1.04997	5.2	2	2	104	5.77304	123	75	0
8287	1	36	110	1	21.3346	74.8	0	0	4377	145.9	17	10	64	2.99982	173.2	0.431871	0	28	54	1.39644	212	5.48232	117	1.32093	5.1	2	1	90	4.9959	132	77	0
4471	1	38	110	1	24.2304	78	0	0	4382	146.067	34	15	71.6	2.95496	171.9	0.453752	0	38	46.7	1.20766	227	5.87022	100	1.129	4.4	2	1	99	5.49549	144	88	0
4960	1	50	110	1	21.7718	78	0	0	1339	44.6333	19	16	66.6	3.059	174.9	0.445969	0	19	44.9	1.16111	196	5.06856	87	0.98223	5.5	2	3	97	5.38447	105	68	0
8540	1	31	110	1	23.2858	80	0	0	4230	141	46	26	65.8	2.82576	168.1	0.475907	0	46	48.8	1.26197	276	7.13736	144	1.62576	4.4	2	1	93	5.16243	116.5	76.5	0
6727	1	56	110	1	22.0619	80.8	0	0	1069	35.6333	42	35	59.7	2.70603	164.5	0.491185	0	90	45.3	1.17146	178	4.60308	134	1.51286	4.8	2	1	104	5.77304	137	88	0
19614	1	50	110	1	23.1646	81.5	0	0	456	15.2	21	9	62	2.6765	163.6	0.498166	0	76	54	1.39644	257	6.64602	212	2.39348	5.3	2	1	93	5.16243	130	83	0
5661	1	57	110	1	24.0333	82.5	0	0	688	22.9333	48	27	71.1	2.9584	172	0.479651	0	249	38.1	0.985266	213	5.50818	227	2.56283	5.2	2	2	108	5.99508	138	92.5	0
16852	1	35	110	1	24.9735	82.5	0	0	1827	60.9	24	19	68.9	2.75892	166.1	0.496689	0	28	38	0.98268	226	5.84436	97	1.09513	5.2	2	3	99	5.49549	131	86.5	0
15746	1	46	110	1	24.4637	83	0	0	1463	48.7667	32	30	71.2	2.91044	170.6	0.486518	0	104	41	1.06026	231	5.97366	252	2.84508	5.6	2	2	96	5.32896	130	90	0
9175	1	40	110	1	22.0102	84	0	0	1498	49.9333	51	35	68.8	3.12582	176.8	0.475113	0	23	42.8	1.10681	180	4.6548	58	0.65482	4.8	2	2	91	5.05141	115.5	77.5	0
1356	1	52	110	1	23.9513	84.6	0	0	3993	133.1	28	31	70.2	2.93094	171.2	0.494159	0	110	33.8	0.874068	197	5.09442	163	1.84027	4.9	2	2	98	5.43998	138.5	95	0
10438	1	46	110	1	23.2541	84.6	0	0	1102	36.7333	47	28	70	3.01023	173.5	0.487608	0	45	35.4	0.915444	213	5.50818	149	1.68221	5.2	2	3	97	5.38447	133.5	91	0
8158	1	34	110	1	24.1438	85	0	0	4573	152.433	23	13	78.4	3.2472	180.2	0.471698	0	22	45.9	1.18697	231	5.97366	149	1.68221	4.4	2	1	99	5.49549	97.5	61.5	0
1946	1	52	110	1	23.6996	85	0	0	3932	131.067	23	13	69.3	2.9241	171	0.497076	0	16	70	1.8102	201	5.19786	56	0.63224	5.7	2	3	93	5.16243	130	86.5	1
1179	1	63	110	1	23.1038	85.5	0	0	3457	115.233	27	21	67.4	2.91726	170.8	0.500585	0	37	51.6	1.33438	218	5.63748	182	2.05478	4.9	2	3	106	5.88406	137	80	0
8881	1	55	110	1	23.9807	88.8	0	0	1467	48.9	26	25	66.4	2.7689	166.4	0.533654	0	28	45.9	1.18697	296	7.65456	187	2.11123	5.7	2	2	104	5.77304	148	89	0
158	1	54	110	1	23.6251	89.5	0	0	2849	94.9667	35	25	66.6	2.81904	167.9	0.533055	0	56	56.5	1.46109	228	5.89608	143	1.61447	5.5	2	2	102	5.66202	148	94	1
5253	1	40	110	1	24.499	89.6	0	0	4311	143.7	104	46	74.6	3.04503	174.5	0.513467	0	32	67.9	1.75589	218	5.63748	226	2.55154	5	2	2	95	5.27345	114	69.5	0
6967	1	45	110	1	26.5448	80.5	0	1	1060	35.3333	27	22	67.7	2.55041	159.7	0.50407	1	44	42.4	1.09646	235	6.0771	124	1.39996	5.1	2	2	106	5.88406	105.5	68.5	0
18637	1	40	110	1	25.7525	81	0	1	1099	36.6333	26	14	74.6	2.8968	170.2	0.475911	0	26	47	1.21542	161	4.16346	51	0.57579	5.2	2	3	99	5.49549	124	74	0
7235	1	70	110	1	25.191	84.4	0	1	1490	49.6667	17	18	69.5	2.75892	166.1	0.508128	1	49	53.2	1.37575	208	5.37888	131	1.47899	4.9	2	1	87	4.82937	120	75	0
5262	1	47	110	1	28.3176	85.5	0	1	2051	68.3667	39	27	69.8	2.4649	157	0.544586	0	135	49.4	1.27748	176	4.55136	115	1.29835	4.8	2	2	106	5.88406	136	86.5	0
8230	1	59	110	1	25.1556	86	0	1	1489	49.6333	25	13	66.1	2.62764	162.1	0.530537	0	42	44.5	1.15077	269	6.95634	131	1.47899	5	2	2	99	5.49549	137.5	93	0
9376	1	41	110	1	26.0746	87.7	0	1	4378	145.933	45	27	78.4	3.00676	173.4	0.505767	0	87	38.5	0.99561	224	5.79264	164	1.85156	5.1	2	2	105	5.82855	123.5	75.5	0
14732	1	39	110	1	25.4857	88.5	0	1	1128	37.6	64	48	76.1	2.98598	172.8	0.512153	0	58	44.7	1.15594	269	6.95634	260	2.9354	5.7	2	2	99	5.49549	114.5	78	1
594	1	44	110	1	26.0316	89	0	1	4325	144.167	27	18	70.1	2.69288	164.1	0.542352	0	29	51.9	1.34213	243	6.28398	151	1.70479	5	2	3	101	5.60651	117.5	71.5	0
17860	1	54	110	1	28.3238	89	0	1	1475	49.1667	28	21	80.8	2.85272	168.9	0.526939	1	31	43	1.11198	184	4.75824	111	1.25319	5.2	2	3	96	5.32896	137.5	85	0
14452	1	45	110	1	27.7776	89	0	1	357	11.9	26	24	90.5	3.25802	180.5	0.493075	0	33	50.1	1.29559	176	4.55136	114	1.28706	5.1	2	1	94	5.21794	129.5	86.5	0
8483	1	30	110	0	26.9614	91.5	1	1	4554	151.8	17	9	89.7	3.32698	182.4	0.501645	1	33	56.7	1.46626	208	5.37888	61	0.68869	5.1	2	3	94	5.21794	116.5	76.5	0
19532	1	39	110	0	26.6605	93	1	1	1037	34.5667	16	11	79.7	2.98944	172.9	0.537883	1	15	65	1.6809	194	5.01684	105	1.18545	5.4	2	1	102	5.66202	152	93.5	0
5169	1	41	110	0	29.8888	94	1	1	4022	134.067	14	11	87.5	2.92752	171.1	0.549386	0	8	45.8	1.18439	159	4.11174	49	0.55321	4.9	2	3	89	4.94039	108	68	0
7144	1	43	110	1	24.0185	90.2	1	0	3648	121.6	24	15	76.7	3.19337	178.7	0.504757	0	42	47.5	1.22835	167	4.31862	53	0.59837	5.452	2	2	97	5.38447	120	79.5	0
826	1	41	110	1	24.9406	90.7	1	0	4363	145.433	24	17	74.3	2.97908	172.6	0.525492	0	28	46.1	1.19215	212	5.48232	152	1.71608	4.9	2	1	88	4.88488	124	81	0
3565	1	66	110	1	24.5549	92.5	1	0	4376	145.867	53	32	65.4	2.66342	163.2	0.566789	0	28	31.8	0.822348	218	5.63748	147	1.65963	5.6	2	2	97	5.38447	130.5	78	1
6168	1	62	110	1	24.7825	92.8	1	0	4373	145.767	27	14	65.2	2.63088	162.2	0.572133	0	13	47.6	1.23094	206	5.32716	72	0.81288	5.1	2	1	99	5.49549	133	83	0
20010	1	32	110	1	26.0066	90	1	1	735	24.5	47	30	81.2	3.12229	176.7	0.509338	0	82	59	1.52574	220	5.6892	176	1.98704	5.3	2	1	105	5.82855	148.5	101.5	0
4976	1	55	110	1	25.9455	91.3	1	1	1447	48.2333	30	25	85	3.2761	181	0.50442	0	23	36.5	0.94389	183	4.73238	125	1.41125	4.9	2	3	92	5.10692	121	75	0
8737	1	46	110	1	25.8839	91.6	1	1	4429	147.633	35	26	81	3.12936	176.9	0.517807	0	35	31.8	0.822348	226	5.84436	289	3.26281	5.2	2	3	99	5.49549	134.5	83	0
4699	1	42	110	1	27.7044	93.3	1	1	4384	146.133	52	21	81.2	2.93094	171.2	0.544977	0	98	26.9	0.695634	242	6.25812	240	2.7096	5.4	2	3	104	5.77304	124.5	77	0
2006	1	51	110	1	29.377	94	1	1	419	13.9667	18	13	85.6	2.91385	170.7	0.550674	1	18	31	0.80166	195	5.0427	267	3.01443	5.4	2	1	107	5.93957	165	108.5	0
6809	1	42	110	1	26.1762	94.8	1	1	4380	146	33	22	82.1	3.13644	177.1	0.535291	0	30	36.9	0.954234	220	5.6892	78	0.88062	5	2	2	94	5.21794	115.5	69.5	0
12869	1	35	110	1	29.2162	96.2	1	1	680	22.6667	149	80	74.7	2.5568	159.9	0.601626	0	255	56.8	1.46885	301	7.78386	153	1.72737	5.2	2	2	103	5.71753	129	87	0
3675	1	40	110	1	30.4705	98.6	1	1	713	23.7667	29	11	86	2.8224	168	0.586905	0	17	33.9	0.876654	221	5.71506	134	1.51286	5.8	2	2	105	5.82855	134.5	83.5	1
7617	1	45	110	1	28.6003	99.4	1	1	3642	121.4	54	36	85.4	2.98598	172.8	0.575231	0	31	52.8	1.36541	241	6.23226	116	1.30964	4.9	2	2	89	4.94039	124	73.5	0
5423	1	55	110	1	33.079	101.9	1	1	1741	58.0333	21	15	85	2.56961	160.3	0.635683	0	38	47.8	1.23611	249	6.43914	133	1.50157	5.1	2	2	87	4.82937	171.5	108	0
3156	1	40	110	1	31.4897	102	1	1	3270	109	29	15	101.8	3.2328	179.8	0.567297	0	23	42.4	1.09646	237	6.12882	114	1.28706	5.5	2	3	107	5.93957	133.5	80	1
6808	1	49	108.6	1	26.3318	86.5	0	1	4039	134.633	30	17	77.9	2.9584	172	0.502907	0	60	53.2	1.37575	221	5.71506	79	0.89191	5.4	2	2	95	5.27345	124.5	79	0
3471	1	70	108.5	1	20.9379	75	0	0	1324	44.1333	27	25	52.8	2.52174	158.8	0.472292	0	24	50.1	1.29559	231	5.97366	115	1.29835	5.7	2	2	100	5.551	118	80.5	0
15789	1	30	108	0	18.5964	68	0	0	2261	75.3667	16	22	55.4	2.97908	172.6	0.393975	0	18	72	1.86192	204	5.27544	29	0.32741	5.5	2	2	86	4.77386	101	64	0
16967	1	30	108	0	20.805	69	0	0	1752	58.4	16	21	59	2.83586	168.4	0.409739	0	18	56	1.44816	178	4.60308	78	0.88062	5	2	3	90	4.9959	119.5	73.5	0
12872	1	31	108	0	18.3066	69.7	0	0	218	7.26667	11	13	56	3.059	174.9	0.398513	0	12	41.9	1.08353	139	3.59454	34	0.38386	5.7	2	3	95	5.27345	111	67	0
20782	1	36	108	0	20.2275	70	0	0	337	11.2333	15	20	61.1	3.02064	173.8	0.402762	0	11	56	1.44816	167	4.31862	62	0.69998	5.4	2	3	106	5.88406	101.5	65.5	0
15341	1	29	108	0	18.5938	70	0	0	1996	66.5333	16	19	57.4	3.08705	175.7	0.398406	0	16	46.6	1.20508	202	5.22372	104	1.17416	5.2	2	3	90	4.9959	103.5	58.5	0
4456	1	43	108	0	21.7084	70.5	0	0	4385	146.167	21	15	65.8	3.03108	174.1	0.40494	0	28	82.6	2.13604	188	4.86168	38	0.42902	4.6	2	1	98	5.43998	126.5	77.5	0
801	1	61	108	0	21.6606	72.8	0	0	1471	49.0333	20	21	53.8	2.48378	157.6	0.461929	1	11	43.4	1.12232	192	4.96512	94	1.06126	5.1	2	2	98	5.43998	91.5	58.5	0
19815	1	27	108	0	21.9334	74	0	0	741	24.7	9	14	62.2	2.83586	168.4	0.43943	0	12	62	1.60332	183	4.73238	71	0.80159	5.2	2	1	102	5.66202	122	73	0
11125	1	34	108	0	19.7963	74.2	0	0	3659	121.967	54	36	61.6	3.1117	176.4	0.420635	0	49	96.1	2.48515	213	5.50818	73	0.82417	5.35	2	2	92	5.10692	128.5	79	0
1249	1	41	108	0	19.7764	74.8	0	0	4252	141.733	19	15	59.6	3.0137	173.6	0.430876	0	13	40.9	1.05767	189	4.88754	70	0.7903	5.1	2	1	93	5.16243	113	71	0
16157	1	25	108	0	20.6632	75	0	0	654	21.8	18	22	61.7	2.98598	172.8	0.434028	1	21	44	1.13784	152	3.93072	55	0.62095	4.9	2	1	87	4.82937	103	66	0
18467	1	35	108	0	21.4517	75	0	0	1058	35.2667	15	13	64.5	3.00676	173.4	0.432526	0	16	79	2.04294	149	3.85314	70	0.7903	4.8	2	3	81	4.49631	120.5	68	0
17587	1	35	108	0	22.9445	77	0	0	1484	49.4667	18	20	67.8	2.95496	171.9	0.447935	0	14	60	1.5516	190	4.9134	18	0.20322	4.8	2	3	90	4.9959	129.5	77.5	0
18801	1	36	108	0	21.2212	77	0	0	1029	34.3	12	10	63	2.96873	172.3	0.446895	0	17	64	1.65504	148	3.82728	41	0.46289	5.2	2	1	85	4.71835	108.5	60	0
17220	1	60	108	0	22.0187	79	0	0	1764	58.8	31	27	58	2.63413	162.3	0.486753	1	36	31	0.80166	212	5.48232	253	2.85637	5.2	2	2	100	5.551	126	78	0
20437	1	40	108	0	22.9337	79	0	0	396	13.2	13	11	72.5	3.16128	177.8	0.444319	1	15	61	1.57746	221	5.71506	58	0.65482	5.1	2	3	92	5.10692	95	59.5	0
15830	1	49	108	0	23.55	79	0	0	2136	71.2	16	23	65.6	2.78556	166.9	0.473337	1	18	71	1.83606	208	5.37888	38	0.42902	5.1	2	2	88	4.88488	127	79	0
15782	1	35	108	0	22.4709	79	0	0	2113	70.4333	14	21	63.8	2.83923	168.5	0.468843	0	24	48	1.24128	171	4.42206	103	1.16287	5.5	2	3	87	4.82937	123.5	79	0
7566	1	43	108	0	22.4606	79	0	0	372	12.4	20	21	67.3	2.99636	173.1	0.456384	1	11	45.1	1.16629	197	5.09442	59	0.66611	4.7	2	2	83	4.60733	102	68.5	0
15531	1	37	108	0	24.8954	80	0	0	1087	36.2333	25	24	75.2	3.02064	173.8	0.460299	0	31	45.4	1.17404	201	5.19786	183	2.06607	5.2	2	3	104	5.77304	117	69	0
16328	1	36	108	0	23.6161	81	0	0	1818	60.6	24	26	71.5	3.0276	174	0.465517	0	56	52	1.34472	209	5.40474	126	1.42254	5.8	2	1	107	5.93957	127.5	70	0
19432	1	41	108	0	23.9026	81	0	0	310	10.3333	10	10	74.8	3.12936	176.9	0.457886	0	16	71	1.83606	183	4.73238	40	0.4516	5.3	2	2	101	5.60651	132	90.5	0
17088	1	39	108	0	21.8757	81	0	0	1857	61.9	21	22	73.5	3.35989	183.3	0.441899	0	36	57	1.47402	226	5.84436	145	1.63705	5	2	2	92	5.10692	114.5	70	0
14649	1	30	108	0	22.4712	82	0	0	2605	86.8333	21	19	72	3.2041	179	0.458101	0	29	53.8	1.39127	189	4.88754	62	0.69998	5.2	2	3	91	5.05141	126	85.5	0
8849	1	48	108	0	22.9544	84	0	0	4382	146.067	14	11	59.5	2.5921	161	0.521739	1	12	72.9	1.88519	217	5.61162	45	0.50805	4.7	2	2	104	5.77304	114.5	78.5	0
996	1	62	108	0	23.3994	86.4	0	0	2976	99.2	12	18	70.6	3.01717	173.7	0.497409	0	17	60.4	1.56194	227	5.87022	52	0.58708	5.2	2	2	97	5.38447	121	80	0
14900	1	31	108	0	25.3071	78	0	1	2520	84	32	31	67.9	2.68304	163.8	0.47619	0	27	44.2	1.14301	177	4.57722	90	1.0161	5.1	2	3	98	5.43998	104	71.5	0
16028	1	31	108	0	25.0519	83	0	1	2168	72.2667	20	22	69.7	2.78222	166.8	0.497602	0	13	48	1.24128	178	4.60308	77	0.86933	5.1	2	3	87	4.82937	126.5	75.5	0
12613	1	39	108	0	26.952	87.5	0	1	1939	64.6333	19	21	88.2	3.27248	180.9	0.483693	0	12	51	1.31886	181	4.68066	53	0.59837	4.8	2	3	94	5.21794	126.5	82	0
11120	1	46	108	1	21.9642	76.5	0	0	369	12.3	27	22	58.5	2.66342	163.2	0.46875	0	15	36.5	0.94389	204	5.27544	261	2.94669	5.044	2	2	94	5.21794	119	75	0
12011	1	37	108	1	21.3755	80.5	0	0	2261	75.3667	28	17	59.9	2.80228	167.4	0.480884	0	42	39.9	1.03181	253	6.54258	125	1.41125	4.7	2	2	85	4.71835	147.5	92	0
2244	1	59	108	1	22.5339	83	0	0	735	24.5	26	21	66.2	2.9378	171.4	0.484247	1	21	56.2	1.45333	172	4.44792	62	0.69998	4.9	2	2	86	4.77386	115	76	1
278	1	45	108	1	26.0762	83	0	1	356	11.8667	23	15	74.3	2.84934	168.8	0.491706	0	33	42	1.08612	246	6.36156	124	1.39996	5.5	2	3	101	5.60651	130	94.5	0
18913	1	34	108	1	25.364	84	0	1	903	30.1	46	21	78.3	3.08705	175.7	0.478088	0	47	34	0.87924	230	5.9478	170	1.9193	5.7	2	1	109	6.05059	132	89	0
20643	1	45	108	0	24.6706	92	1	0	474	15.8	13	13	82.8	3.35622	183.2	0.502183	1	17	65	1.6809	200	5.172	47	0.53063	5.6	2	2	91	5.05141	118.5	78	0
16698	1	38	108	0	29.2414	93	1	1	1570	52.3333	17	20	91.3	3.12229	176.7	0.526316	0	24	54	1.39644	174	4.49964	109	1.23061	4.8	2	3	91	5.05141	124.5	77.5	0
1953	1	44	108	0	28.79	96	1	1	4370	145.667	15	12	90.4	3.13998	177.2	0.541761	0	18	28.7	0.742182	173	4.47378	80	0.9032	4.8	2	3	100	5.551	121.5	76	0
16402	1	35	108	1	30.3354	91	1	1	2194	73.1333	107	53	88.6	2.92068	170.9	0.532475	0	127	47	1.21542	213	5.50818	169	1.90801	5.1	2	2	98	5.43998	182	114.5	0
11406	1	38	108	1	29.756	94.8	1	1	736	24.5333	43	29	75.7	2.54403	159.5	0.594357	1	46	47.2	1.22059	186	4.80996	145	1.63705	5.35	2	1	102	5.66202	148.5	91	0
12683	1	39	108	1	32.339	96.2	1	1	2196	73.2	34	29	93.9	2.90362	170.4	0.564554	0	49	42.5	1.09905	239	6.18054	178	2.00962	5.5	2	3	102	5.66202	189	105	1
9984	1	39	108	1	28.2361	102	1	1	1443	48.1	12	12	92.3	3.26886	180.8	0.564159	0	21	38.8	1.00337	205	5.3013	112	1.26448	4.7	2	1	95	5.27345	162.5	102	0
6258	1	36	108	1	31.8436	104	1	1	1133	37.7667	34	17	104.9	3.29422	181.5	0.573003	0	49	40.3	1.04216	266	6.87876	139	1.56931	5.2	2	3	98	5.43998	131.5	87.5	0
16767	1	37	108	1	39.5223	121	1	1	1824	60.8	28	23	127.2	3.21844	179.4	0.67447	0	18	41	1.06026	155	4.0083	48	0.54192	5.2	2	3	96	5.32896	153.5	89	0
13100	1	33	106.5	0	21.1447	72	0	0	2918	97.2667	18	18	62.7	2.96528	172.2	0.418118	0	21	61.9	1.60073	233	6.02538	99	1.11771	5	2	1	92	5.10692	104	63.5	0
4760	1	42	106.5	0	22.2939	81.5	0	0	4400	146.667	23	21	63.9	2.86625	169.3	0.481394	0	30	53	1.37058	205	5.3013	99	1.11771	4.8	2	3	95	5.27345	108.5	70	0
721	1	53	106.5	0	20.7101	82.2	0	0	4388	146.267	31	25	60.7	2.93094	171.2	0.48014	0	20	56.1	1.45075	217	5.61162	64	0.72256	4.6	2	2	101	5.60651	128	82	0
11850	1	58	106.5	1	28.0058	89.5	0	1	726	24.2	77	45	74.5	2.66016	163.1	0.548743	1	50	46.6	1.20508	225	5.8185	102	1.15158	5.5	2	2	91	5.05141	113	74.5	0
8286	1	25	106	0	24.1454	84	0	0	4447	148.233	7	10	71.1	2.94466	171.6	0.48951	0	10	44.5	1.15077	125	3.2325	44	0.49676	4.6	2	3	83	4.60733	128	78.5	0
5752	1	42	106	1	23.5192	78	0	0	2742	91.4	30	18	61.8	2.62764	162.1	0.481184	0	20	36	0.93096	211	5.45646	92	1.03868	5.1	2	2	103	5.71753	127.5	78.5	0
5323	1	58	105.5	0	16.9614	64.5	0	0	3983	132.767	18	16	48.1	2.83586	168.4	0.383017	1	11	43.2	1.11715	156	4.03416	54	0.60966	5.6	2	3	92	5.10692	94.5	59.5	0
13084	1	36	105	0	20.049	67.3	0	0	2934	97.8	13	18	58.9	2.9378	171.4	0.392649	0	14	54.5	1.40937	183	4.73238	29	0.32741	5.7	2	3	90	4.9959	94.5	60.5	0
1821	1	53	105	0	18.5129	69.8	0	0	2298	76.6	24	18	52.5	2.83586	168.4	0.414489	1	21	42.3	1.09388	210	5.4306	234	2.64186	5.4	2	2	103	5.71753	129	88.5	0
13504	1	40	105	0	17.1507	70	0	0	2870	95.6667	11	12	49.1	2.86286	169.2	0.413712	1	15	61.2	1.58263	142	3.67212	36	0.40644	5.2	2	3	94	5.21794	99	60.5	0
16803	1	60	105	0	19.7877	71	0	0	1649	54.9667	11	24	58.2	2.94123	171.5	0.413994	1	28	54	1.39644	164	4.24104	31	0.34999	6	2	3	102	5.66202	84.5	50.5	0
9332	1	55	105	0	23.1284	73	0	0	1713	57.1	24	22	57.3	2.47748	157.4	0.463787	0	38	46.8	1.21025	215	5.5599	203	2.29187	5	2	3	94	5.21794	117.5	78	0
7081	1	41	105	0	21.9289	74.4	0	0	4384	146.133	18	16	63.3	2.8866	169.9	0.437905	0	13	49.1	1.26973	223	5.76678	186	2.09994	5.2	2	1	98	5.43998	111.5	71.5	0
6289	1	51	105	0	22.4525	74.8	0	0	1808	60.2667	20	18	65.5	2.91726	170.8	0.437939	0	35	54.7	1.41454	199	5.14614	87	0.98223	5	2	3	109	6.05059	112	73	0
20486	1	35	105	0	21.3841	75	0	0	280	9.33333	12	10	61.8	2.89	170	0.441176	1	12	72	1.86192	176	4.55136	49	0.55321	5.2	2	3	101	5.60651	105	65	0
11868	1	40	105	0	23.0738	77	0	0	2874	95.8	30	21	68.5	2.96873	172.3	0.446895	0	17	49.8	1.28783	193	4.99098	63	0.71127	5.4	2	2	102	5.66202	113	78	0
19347	1	40	105	0	21.3609	77	0	0	1003	33.4333	22	21	73.9	3.4596	186	0.413978	0	17	66	1.70676	166	4.29276	50	0.5645	5.6	2	3	92	5.10692	111	61.5	0
17938	1	54	105	0	21.6106	77	0	0	1432	47.7333	16	15	55.6	2.57282	160.4	0.48005	0	16	42	1.08612	175	4.5255	51	0.57579	5.4	2	2	90	4.9959	124	72	0
2815	1	60	105	0	22.038	78.9	0	0	2674	89.1333	17	19	62.2	2.8224	168	0.469643	1	22	53.3	1.37834	215	5.5599	107	1.20803	5.2	2	3	84	4.66284	133.5	70	0
13698	1	58	105	0	23.4553	79.5	0	0	743	24.7667	23	25	64.4	2.74565	165.7	0.479783	1	23	41.8	1.08095	187	4.83582	67	0.75643	5.2	2	1	106	5.88406	137	87.5	0
14143	1	47	105	0	24.2474	80	0	0	2925	97.5	27	22	67.3	2.77556	166.6	0.480192	1	22	39.6	1.02406	223	5.76678	109	1.23061	5.2	2	2	92	5.10692	132	92	0
18274	1	59	105	0	22.2469	82	0	0	1450	48.3333	26	25	67.2	3.02064	173.8	0.471807	0	15	94	2.43084	220	5.6892	87	0.98223	5.5	2	2	104	5.77304	120	84.5	0
13875	1	56	105	0	22.8796	82	0	0	711	23.7	23	22	66.2	2.8934	170.1	0.482069	0	45	54.3	1.4042	261	6.74946	148	1.67092	5	2	2	99	5.49549	143	88	0
12750	1	49	105	0	23.4885	82.7	0	0	467	15.5667	16	17	65.9	2.80563	167.5	0.493731	1	14	53.2	1.37575	202	5.22372	89	1.00481	5.5	2	1	98	5.43998	116	80	0
2038	1	60	105	0	23.3207	83.5	0	0	1115	37.1667	31	17	62.8	2.69288	164.1	0.508836	0	14	52.6	1.36024	268	6.93048	44	0.49676	5	2	3	103	5.71753	121.5	78.5	0
12804	1	57	105	0	24.4005	85.5	0	0	390	13	16	17	74.3	3.04503	174.5	0.489971	0	29	37.1	0.959406	211	5.45646	285	3.21765	5.4	2	2	100	5.551	118.5	80.5	0
1417	1	63	105	0	23.9099	87.6	0	0	740	24.6667	16	16	61.9	2.58888	160.9	0.544438	0	20	42.3	1.09388	184	4.75824	93	1.04997	5	2	2	92	5.10692	126.5	82.5	0
17101	1	46	105	0	23.8116	88	0	0	1850	61.6667	16	21	83	3.48569	186.7	0.471344	0	19	32	0.82752	200	5.172	170	1.9193	5.4	2	3	98	5.43998	119.5	73.5	0
9962	1	45	105	0	27.3459	85	0	1	373	12.4333	21	14	75.9	2.77556	166.6	0.510204	0	12	40.3	1.04216	227	5.87022	216	2.43864	5.2	2	1	106	5.88406	120.5	73.5	0
1267	1	41	105	0	25.0392	85.3	0	1	497	16.5667	25	17	75.2	3.00329	173.3	0.49221	1	24	47.3	1.22318	201	5.19786	53	0.59837	4.6	2	2	98	5.43998	115	68	0
17430	1	36	105	0	26.4993	89	0	1	1778	59.2667	16	22	90.4	3.41141	184.7	0.481862	0	20	39	1.00854	167	4.31862	150	1.6935	4.9	2	1	100	5.551	137	81.5	0
7610	1	36	105	1	22.6632	75.4	0	0	4533	151.1	18	15	62	2.73572	165.4	0.455865	0	19	43	1.11198	184	4.75824	61	0.68869	4.6	2	1	85	4.71835	134	86	0
7841	1	54	105	1	23.2106	84.5	0	0	1753	58.4333	18	21	65.9	2.83922	168.5	0.501484	0	10	35.2	0.910272	189	4.88754	183	2.06607	4.4	2	2	87	4.82937	106	72.5	0
7353	1	42	105	1	25.7396	85.1	0	1	1813	60.4333	60	29	74.3	2.8866	169.9	0.500883	0	15	30	0.7758	171	4.42206	148	1.67092	4.7	2	3	88	4.88488	101.5	69	0
12857	1	51	105	1	26.4909	88.5	0	1	377	12.5667	16	21	77.1	2.91044	170.6	0.518757	1	17	44.1	1.14043	270	6.9822	116	1.30964	5.1	2	3	104	5.77304	123.5	76.5	0
1980	1	46	105	0	27.9742	93.5	1	1	4024	134.133	49	36	76.9	2.74896	165.8	0.563932	0	32	33.2	0.858552	252	6.51672	239	2.69831	5.1	2	3	100	5.551	112.5	74	0
8808	1	38	105	1	27.4263	95	1	1	4570	152.333	17	14	86.8	3.16484	177.9	0.534008	0	18	46.8	1.21025	116	2.99976	73	0.82417	5	2	1	100	5.551	121.5	79	0
14878	1	52	105	1	30.8647	103	1	1	1092	36.4	19	14	107.7	3.48942	186.8	0.551392	0	34	41.3	1.06802	246	6.36156	148	1.67092	6	2	3	101	5.60651	158	106.5	1
8519	1	40	105	1	31.6839	111.2	1	1	1835	61.1667	29	19	102.2	3.22562	179.6	0.619154	0	37	32.7	0.845622	150	3.879	69	0.77901	5.2	2	3	105	5.82855	121.5	74	0
20149	1	61	103.14	0	23.5498	82	0	0	357	11.9	10	21	62.8	2.66669	163.3	0.502143	0	88	55	1.4223	226	5.84436	90	1.0161	5.6	2	1	109	6.05059	119.5	77.5	1
744	1	53	102	0	19.3227	70.3	0	0	4354	145.133	24	16	56.7	2.93437	171.3	0.410391	0	21	65.8	1.70159	216	5.58576	168	1.89672	5.4	2	2	107	5.93957	112.5	72.5	0
4612	1	39	102	0	19.8711	71.5	0	0	4269	142.3	15	14	51.7	2.60177	161.3	0.443273	0	11	28.5	0.73701	211	5.45646	178	2.00962	5.1	2	3	100	5.551	98.5	60.5	0
8117	1	47	102	0	23.2086	79.2	0	0	1051	35.0333	14	11	72.3	3.11522	176.5	0.448725	0	12	44.1	1.14043	156	4.03416	53	0.59837	4.4	2	1	86	4.77386	130.5	86	0
5656	1	58	102	0	23.5198	79.3	0	0	1763	58.7667	14	12	70.8	3.01022	173.5	0.457061	1	19	57	1.47402	157	4.06002	91	1.02739	4.7	2	3	92	5.10692	111	75	0
9373	1	54	102	0	24.4871	81	0	0	2219	73.9667	24	20	65.7	2.68304	163.8	0.494505	1	35	45.1	1.16629	235	6.0771	166	1.87414	5.5	2	1	103	5.71753	138.5	83	0
5394	1	52	102	1	25.2159	91.1	1	1	4485	149.5	23	23	71	2.81568	167.8	0.542908	0	25	39.3	1.0163	181	4.68066	87	0.98223	5	2	3	94	5.21794	102.5	65	0
679	1	37	102	1	36.8194	114.5	1	1	4389	146.3	32	27	108.8	2.95496	171.9	0.666085	1	34	56.3	1.45592	227	5.87022	98	1.10642	5.6	2	1	106	5.88406	147.5	94.5	0
567	1	55	101	0	21.7232	72	0	0	357	11.9	11	13	58	2.66996	163.4	0.440636	1	10	53.4	1.38092	174	4.49964	38	0.42902	4.8	2	1	86	4.77386	128.5	80	0
14013	1	46	101	1	22.6285	81.5	0	0	2891	96.3667	19	21	64.4	2.84597	168.7	0.483106	0	21	36.1	0.933546	210	5.4306	176	1.98704	5.4	2	3	99	5.49549	108.5	76	0
72	1	55	101	1	21.7287	90	1	0	3220	107.333	44	20	61.4	2.82576	168.1	0.535396	0	21	46.3	1.19732	216	5.58576	93	1.04997	5.6	2	2	96	5.32896	106	71	1
102	1	53	100.2	0	21.3637	71.6	0	0	4011	133.7	11	13	57.6	2.69616	164.2	0.436054	0	20	55.3	1.43006	215	5.5599	109	1.23061	4.9	2	3	87	4.82937	119	73	0
10151	1	29	100.2	0	21.1065	76.5	0	0	726	24.2	20	18	69.3	3.28334	181.2	0.422185	0	23	57.5	1.48695	152	3.93072	45	0.50805	4.9	2	3	90	4.9959	119	77.5	0
5340	1	57	100.2	0	23.2434	81.8	0	0	1829	60.9667	23	24	61	2.6244	162	0.504938	0	32	56	1.44816	217	5.61162	79	0.89191	5.4	2	2	90	4.9959	136.5	86.5	0
20118	1	39	100.2	0	23.5689	83	0	0	738	24.6	18	11	66.6	2.82576	168.1	0.493754	0	32	68	1.75848	215	5.5599	43	0.48547	4.9	2	1	91	5.05141	130	82.5	0
13226	1	38	100.2	0	26.987	90	1	1	2929	97.6333	21	17	83.5	3.09408	175.9	0.511654	0	31	40.3	1.04216	205	5.3013	86	0.97094	5.2	2	3	98	5.43998	127	86.5	0
19900	1	38	99.7	0	25.5281	89	0	1	558	18.6	19	17	77.2	3.02412	173.9	0.511788	0	20	68	1.75848	230	5.9478	59	0.66611	5.4	2	2	97	5.38447	97.5	58	0
20697	1	59	99	0	20.2347	74	0	0	282	9.4	10	12	64.4	3.18266	178.4	0.414798	1	21	72	1.86192	214	5.53404	44	0.49676	5.2	2	1	95	5.27345	100.5	64.5	0
7859	1	54	99	0	24.4461	84.6	0	0	1414	47.1333	19	18	70.4	2.87981	169.7	0.498527	1	15	51.5	1.33179	198	5.12028	61	0.68869	5.1	2	2	91	5.05141	126	77.5	0
2953	1	62	99	0	26.1748	85.3	0	1	736	24.5333	16	14	73.7	2.81568	167.8	0.508343	0	20	43.8	1.13267	157	4.06002	98	1.10642	4.8	2	2	98	5.43998	135	88	0
19170	1	40	98.28	0	28.9273	89	0	1	1169	38.9667	20	12	83.6	2.89	170	0.523529	0	46	49	1.26714	179	4.62894	45	0.50805	5.4	2	1	98	5.43998	128.5	80	0
3793	1	54	93.52	0	20.7772	74.3	0	0	4344	144.8	24	20	55	2.64713	162.7	0.456669	0	53	46.3	1.19732	209	5.40474	123	1.38867	4.9	2	1	109	6.05059	128	86	0
4131	1	45	92	0	24.0274	85.5	0	0	3968	132.267	11	16	71	2.95496	171.9	0.497382	0	16	44.6	1.15336	190	4.9134	95	1.07255	5.1	2	2	89	4.94039	131	81	0
13396	1	46	92	1	23.8871	80	0	0	630	21	21	21	66.3	2.77556	166.6	0.480192	1	23	30.2	0.780972	172	4.44792	173	1.95317	5.1	2	3	90	4.9959	102.5	69	0
2960	1	47	91	0	19.8821	75.9	0	0	2835	94.5	18	19	62.5	3.14353	177.3	0.428088	0	16	88.8	2.29637	221	5.71506	49	0.55321	5	2	1	99	5.49549	107.5	69.5	0
15978	1	62	91	0	22.7465	79	0	0	759	25.3	21	19	70.7	3.10817	176.3	0.4481	1	18	44	1.13784	165	4.2669	60	0.6774	5.1	2	1	89	4.94039	114.5	76.5	0
6568	1	44	91	0	25.9138	88	0	1	3742	124.733	10	10	74.1	2.85948	169.1	0.520402	1	12	37.6	0.972336	160	4.1376	153	1.72737	5.044	2	2	108	5.99508	129	84	0
16832	1	43	90	0	17.7626	60	0	0	1477	49.2333	13	23	48.3	2.7192	164.9	0.363857	1	18	125	3.2325	243	6.28398	35	0.39515	5	2	1	85	4.71835	116	76	0
11392	1	51	90	0	19.2104	65.6	0	0	2660	88.6667	11	13	53	2.75892	166.1	0.394943	1	19	64.1	1.65763	200	5.172	58	0.65482	5.146	2	2	109	6.05059	129.5	81.5	0
3851	1	47	90	0	16.4487	66.3	0	0	4307	143.567	17	25	49.8	3.0276	174	0.381034	0	18	59.6	1.54126	223	5.76678	90	1.0161	5.1	2	2	101	5.60651	98.5	60.5	0
8895	1	40	90	0	20.2502	68	0	0	4472	149.067	14	16	55.6	2.74565	165.7	0.41038	0	10	51.9	1.34213	153	3.95658	63	0.71127	4.7	2	3	88	4.88488	101	66.5	0
20506	1	34	90	0	20.075	68.5	0	0	462	15.4	11	12	60.5	3.0137	173.6	0.394585	0	13	52	1.34472	199	5.14614	71	0.80159	5.1	2	1	97	5.38447	106.5	60	0
14723	1	30	90	0	18.6616	68.5	0	0	2564	85.4667	16	19	56.5	3.0276	174	0.393678	0	11	59.4	1.53608	174	4.49964	63	0.71127	5	2	1	81	4.49631	123.5	74.5	0
6249	1	42	90	0	19.0127	68.8	0	0	4354	145.133	16	18	55.4	2.91385	170.7	0.403046	0	12	84	2.17224	218	5.63748	33	0.37257	5.5	2	2	90	4.9959	110	70.5	0
5571	1	50	90	0	16.1362	68.9	0	0	3640	121.333	12	12	49.7	3.08003	175.5	0.392593	0	17	59	1.52574	193	4.99098	38	0.42902	5.1	2	3	85	4.71835	102.5	64.5	0
18716	1	39	90	0	18.7161	69	0	0	1166	38.8667	13	18	59.3	3.1684	178	0.38764	0	18	72	1.86192	178	4.60308	47	0.53063	5.2	2	1	109	6.05059	126.5	79.5	0
1509	1	42	90	0	18.8185	69.2	0	0	4349	144.967	15	11	57.5	3.0555	174.8	0.395881	0	23	53	1.37058	202	5.22372	68	0.76772	4.6	2	2	82	4.55182	89.5	59	0
1139	1	55	90	0	18.9824	69.5	0	0	4487	149.567	14	18	58.2	3.066	175.1	0.396916	0	10	43.2	1.11715	152	3.93072	80	0.9032	4.8	2	1	86	4.77386	129	85	0
19877	1	34	90	0	20.6983	70	0	0	567	18.9	26	19	60.1	2.90362	170.4	0.410798	0	24	53	1.37058	182	4.70652	55	0.62095	5.3	2	2	100	5.551	110.5	59	0
17977	1	31	90	0	19.3816	70	0	0	1451	48.3667	14	14	59.9	3.09056	175.8	0.39818	0	10	80	2.0688	136	3.51696	26	0.29354	5.2	2	2	97	5.38447	114.5	67	0
20454	1	30	90	0	17.6039	70	0	0	364	12.1333	18	14	57.1	3.2436	180.1	0.388673	0	31	72	1.86192	187	4.83582	50	0.5645	5.1	2	1	92	5.10692	118	76	0
11859	1	36	90	0	19.1769	70.7	0	0	3288	109.6	13	16	59.2	3.08705	175.7	0.40239	0	11	44.9	1.16111	174	4.49964	46	0.51934	4.8	2	1	92	5.10692	120.5	75	0
8223	1	35	90	0	19.5401	70.8	0	0	1854	61.8	31	19	59.5	3.04502	174.5	0.405731	0	16	63.6	1.6447	200	5.172	44	0.49676	4.4	2	2	93	5.16243	103.5	63.5	0
19879	1	36	90	0	19.2426	71	0	0	765	25.5	12	15	62	3.22202	179.5	0.395543	0	18	85	2.1981	229	5.92194	85	0.95965	5.4	2	3	109	6.05059	118.5	68.5	0
15756	1	35	90	0	19.8003	71	0	0	2188	72.9333	14	22	60.5	3.0555	174.8	0.406178	1	15	53	1.37058	172	4.44792	56	0.63224	5.1	2	2	100	5.551	108.5	68.5	0
18666	1	35	90	0	18.206	71	0	0	1099	36.6333	19	19	54.3	2.98253	172.7	0.411118	0	17	58	1.49988	177	4.57722	59	0.66611	5.1	2	1	98	5.43998	123	71	0
15594	1	35	90	0	19.9644	71	0	0	1815	60.5	21	20	53.5	2.67977	163.7	0.43372	0	14	52	1.34472	177	4.57722	60	0.6774	5.1	2	3	94	5.21794	117	77	0
20220	1	35	90	0	21.3119	71	0	0	747	24.9	22	21	56	2.62764	162.1	0.438001	0	18	55	1.4223	210	5.4306	120	1.3548	5.1	2	2	94	5.21794	95	49	0
9749	1	43	90	0	21.0164	71	0	0	3916	130.533	20	19	62.9	2.9929	173	0.410405	0	18	58.6	1.5154	242	6.25812	54	0.60966	5.1	2	1	87	4.82937	120	78.5	0
10197	1	42	90	0	20.4152	71	0	0	4015	133.833	19	23	59	2.89	170	0.417647	1	18	76.2	1.97053	193	4.99098	40	0.4516	4.7	2	1	84	4.66284	115.5	77.5	0
15682	1	35	90	0	17.4494	71.5	0	0	2114	70.4667	17	25	53.5	3.066	175.1	0.408338	0	24	66	1.70676	202	5.22372	50	0.5645	5.4	2	3	88	4.88488	111.5	71.5	0
9639	1	53	90	0	17.4459	72	0	0	1093	36.4333	9	11	50.3	2.8832	169.8	0.424028	0	15	31.8	0.822348	171	4.42206	82	0.92578	5.5	2	3	100	5.551	112.5	72	1
17694	1	45	90	0	20.1726	72	0	0	1445	48.1667	13	10	62.7	3.10817	176.3	0.408395	0	16	75	1.9395	172	4.44792	44	0.49676	5.1	2	1	94	5.21794	130.5	85.5	0
18155	1	40	90	0	20.9575	72	0	0	382	12.7333	10	14	67.3	3.21126	179.2	0.401786	1	18	32	0.82752	137	3.54282	44	0.49676	5	2	1	91	5.05141	119	68.5	0
15635	1	33	90	0	17.2281	72	0	0	372	12.4	21	21	52.4	3.04154	174.4	0.412844	0	16	48.7	1.25938	160	4.1376	40	0.4516	5	2	3	90	4.9959	86	55	0
7228	1	36	90	0	20.1749	72.4	0	0	2001	66.7	16	19	58.1	2.87981	169.7	0.426635	0	21	52.6	1.36024	170	4.3962	47	0.53063	4.9	2	1	74	4.10774	85.5	53.5	0
12573	1	48	90	0	20.2324	72.5	0	0	740	24.6667	19	17	59.3	2.93094	171.2	0.423481	0	12	42.7	1.10422	144	3.72384	80	0.9032	5.5	2	3	97	5.38447	107.5	71.5	1
6633	1	45	90	0	19.3477	72.5	0	0	2185	72.8333	18	20	62.2	3.21485	179.3	0.40435	1	13	92.1	2.38171	222	5.74092	56	0.63224	5.4	2	3	89	4.94039	110.5	68	0
4492	1	42	90	0	20.2656	72.6	0	0	4385	146.167	8	9	52.4	2.58566	160.8	0.451493	1	17	54.8	1.41713	212	5.48232	77	0.86933	4.7	2	3	97	5.38447	95.5	63	0
4634	1	42	90	0	20.2757	72.6	0	0	4341	144.7	16	15	54.6	2.69288	164.1	0.442413	0	15	85.1	2.20069	192	4.96512	59	0.66611	5.1	2	2	93	5.16243	107	68	0
19225	1	52	90	0	20.2645	73	0	0	363	12.1	12	17	63.2	3.11876	176.6	0.413364	0	32	87	2.24982	189	4.88754	53	0.59837	5.4	2	2	103	5.71753	136.5	84	0
14742	1	36	90	0	21.1817	73	0	0	2574	85.8	20	20	62.3	2.94123	171.5	0.425656	1	16	47.5	1.22835	181	4.68066	36	0.40644	5.7	2	3	97	5.38447	107	67.5	0
19693	1	48	90	0	19.396	73	0	0	349	11.6333	11	3	61.8	3.18623	178.5	0.408964	0	16	49	1.26714	210	5.4306	67	0.75643	5	2	3	96	5.32896	116.5	70	0
15745	1	38	90	0	20.0703	73	0	0	695	23.1667	16	19	59.1	2.94466	171.6	0.425408	0	19	58.9	1.52315	174	4.49964	38	0.42902	4.9	2	1	91	5.05141	124	77	0
7110	1	44	90	0	21.0528	73.2	0	0	4396	146.533	12	11	62.5	2.96873	172.3	0.42484	0	15	42.9	1.10939	192	4.96512	177	1.99833	4.8	2	3	90	4.9959	98.5	58	0
2592	1	43	90	0	20.5606	73.4	0	0	2588	86.2667	16	17	59.7	2.90362	170.4	0.430751	0	13	50	1.293	158	4.08588	37	0.41773	5.1	2	1	96	5.32896	114	63.5	0
11319	1	43	90	0	18.7029	73.5	0	0	734	24.4667	22	22	58	3.10112	176.1	0.417376	0	14	50.8	1.31369	213	5.50818	66	0.74514	5	2	1	100	5.551	130.5	82	0
1529	1	45	90	0	20.9129	73.5	0	0	4044	134.8	20	18	59.8	2.85948	169.1	0.434654	0	22	42.2	1.09129	171	4.42206	30	0.3387	4.9	2	3	91	5.05141	92.5	63	0
13256	1	37	90	0	19.8699	73.5	0	0	2982	99.4	9	12	59.4	2.98944	172.9	0.425101	0	20	60.6	1.56712	205	5.3013	46	0.51934	5	2	3	88	4.88488	109	77	0
18443	1	35	90	0	21.2724	74	0	0	1125	37.5	22	19	60.9	2.86286	169.2	0.437352	0	25	91	2.35326	230	5.9478	37	0.41773	5.6	2	3	109	6.05059	115	60.5	0
1716	1	53	90	0	21.4141	74	0	0	2193	73.1	12	20	58.3	2.7225	165	0.448485	0	15	67	1.73262	180	4.6548	20	0.2258	5.2	2	1	104	5.77304	111.5	72	0
19979	1	29	90	0	22.2936	74	0	0	777	25.9	22	19	65.8	2.95152	171.8	0.430733	1	17	65	1.6809	171	4.42206	54	0.60966	5.4	2	2	100	5.551	112	62.5	0
8867	1	36	90	0	21.6174	74	0	0	3999	133.3	28	20	64.4	2.97908	172.6	0.428737	1	15	60.7	1.5697	195	5.0427	50	0.5645	4.7	2	1	96	5.32896	125.5	76	0
17021	1	30	90	0	16.8594	74	0	0	2017	67.2333	14	19	55.6	3.29786	181.6	0.407489	0	20	80	2.0688	214	5.53404	43	0.48547	5.5	2	1	93	5.16243	112	70	0
19781	1	43	90	0	20.3618	74	0	0	739	24.6333	16	18	58.5	2.87302	169.5	0.436578	0	20	58	1.49988	173	4.47378	64	0.72256	5.3	2	2	90	4.9959	113	71	0
4999	1	53	90	0	22.2208	74.5	0	0	806	26.8667	14	14	64.9	2.92068	170.9	0.435927	0	15	58.5	1.51281	223	5.76678	94	1.06126	5.4	2	2	102	5.66202	112	71.5	0
18153	1	39	90	0	22.1877	74.5	0	0	1459	48.6333	16	19	55.6	2.50589	158.3	0.470625	1	28	64	1.65504	156	4.03416	34	0.38386	5.5	2	1	98	5.43998	124.5	74	0
5922	1	50	90	0	19.459	74.5	0	0	4351	145.033	15	18	57.1	2.93437	171.3	0.43491	1	13	56.8	1.46885	232	5.99952	61	0.68869	5.4	2	2	96	5.32896	132	84	0
6899	1	46	90	0	19.266	74.5	0	0	3619	120.633	15	20	60.7	3.15062	177.5	0.419718	0	14	75.7	1.9576	226	5.84436	98	1.10642	5.2	2	2	92	5.10692	113.5	75	0
11022	1	35	90	0	22.2244	74.5	0	0	2623	87.4333	14	15	63.1	2.83922	168.5	0.442136	0	22	33.1	0.855966	146	3.77556	44	0.49676	5.146	2	3	90	4.9959	121	78	0
13363	1	36	90	0	20.0645	74.5	0	0	2926	97.5333	14	16	68.3	3.40402	184.5	0.403794	1	18	49.5	1.28007	173	4.47378	94	1.06126	5.4	2	3	88	4.88488	100	65.5	0
11153	1	40	90	0	19.3797	74.6	0	0	2016	67.2	21	17	57.6	2.97218	172.4	0.432715	0	15	45.4	1.17404	139	3.59454	64	0.72256	5.044	2	1	93	5.16243	121.5	76	0
7924	1	41	90	0	23.0655	74.8	0	0	2404	80.1333	19	19	65.1	2.8224	168	0.445238	0	12	54.4	1.40678	196	5.06856	102	1.15158	5.4	2	3	103	5.71753	119.5	74.5	1
7404	1	36	90	0	23.7388	75	0	0	365	12.1667	17	16	72.7	3.0625	175	0.428571	0	11	66.9	1.73003	195	5.0427	33	0.37257	5.5	2	2	104	5.77304	100.5	65	0
16650	1	35	90	0	22.3925	75	0	0	1855	61.8333	21	23	62.6	2.79558	167.2	0.448565	0	23	50	1.293	198	5.12028	94	1.06126	5.2	2	2	100	5.551	113.5	75	0
19656	1	29	90	0	21.1844	75	0	0	728	24.2667	27	21	65.1	3.07301	175.3	0.427838	0	31	62	1.60332	170	4.3962	49	0.55321	5.2	2	2	97	5.38447	126.5	74.5	0
11935	1	40	90	0	22.5012	75	0	0	357	11.9	10	15	66.8	2.96873	172.3	0.435287	1	14	55	1.4223	174	4.49964	35	0.39515	4.9	2	1	95	5.27345	133	82.5	0
628	1	53	90	0	20.5968	75	0	0	4494	149.8	25	14	55.6	2.69945	164.3	0.456482	0	21	44.7	1.15594	175	4.5255	81	0.91449	5.4	2	2	94	5.21794	123	79	0
15477	1	36	90	0	19.8281	75	0	0	2184	72.8	28	28	55.1	2.77889	166.7	0.44991	0	26	68.5	1.77141	210	5.4306	77	0.86933	5.5	2	2	93	5.16243	105	65	0
14635	1	42	90	0	20.0068	75	0	0	2847	94.9	19	14	56.4	2.81904	167.9	0.446694	0	18	56	1.44816	156	4.03416	86	0.97094	4.5	2	2	88	4.88488	109	71.5	0
14825	1	39	90	0	20.9809	75	0	0	2563	85.4333	26	22	67.3	3.20768	179.1	0.41876	1	20	91.7	2.37136	209	5.40474	53	0.59837	5	2	2	87	4.82937	128	86.5	0
15604	1	35	90	0	22.076	75.5	0	0	2204	73.4667	32	21	55.6	2.51857	158.7	0.47574	0	18	40.4	1.04474	188	4.86168	157	1.77253	5.7	2	3	97	5.38447	117.5	71	0
5863	1	52	90	0	21.677	75.6	0	0	4397	146.567	16	18	61.4	2.83249	168.3	0.449198	1	12	82.5	2.13345	152	3.93072	52	0.58708	4.9	2	2	100	5.551	118	82.5	0
3106	1	49	90	0	19.4176	75.8	0	0	2974	99.1333	14	20	55	2.83249	168.3	0.450386	0	11	34.4	0.889584	162	4.18932	76	0.85804	4.9	2	3	83	4.60733	102	68.5	0
17527	1	32	90	0	22.7573	76	0	0	1232	41.0667	14	17	68.9	3.0276	174	0.436782	1	13	68	1.75848	187	4.83582	78	0.88062	5.2	2	2	102	5.66202	121	73.5	0
9461	1	40	90	0	21.79	76	0	0	2482	82.7333	13	14	61.5	2.8224	168	0.452381	0	16	57.1	1.47661	237	6.12882	64	0.72256	4.4	2	2	92	5.10692	110.5	68.5	0
15896	1	55	90	0	19.3473	76	0	0	2194	73.1333	15	19	61.3	3.1684	178	0.426966	0	16	54.3	1.4042	194	5.01684	55	0.62095	5.2	2	3	92	5.10692	99.5	68	0
6816	1	35	90	0	22.209	76	0	0	4219	140.633	16	12	69.5	3.12936	176.9	0.429621	0	15	51	1.31886	184	4.75824	126	1.42254	4.5	2	2	87	4.82937	111	69	0
9300	1	36	90	0	23.2534	76	0	0	4336	144.533	27	18	66.1	2.8426	168.6	0.450771	0	23	48.9	1.26455	183	4.73238	133	1.50157	4.9	2	3	82	4.55182	111	68	0
11979	1	46	90	0	22.0249	76.2	0	0	3201	106.7	22	20	59.6	2.70602	164.5	0.463222	1	21	46.3	1.19732	186	4.80996	57	0.64353	5.5	2	1	109	6.05059	114	75.5	0
5504	1	37	90	0	22.6663	76.5	0	0	4270	142.333	23	21	66.9	2.95152	171.8	0.445285	1	14	55.7	1.4404	273	7.05978	72	0.81288	5.1	2	1	97	5.38447	120	72.5	0
13421	1	30	90	0	21.0928	76.5	0	0	2940	98	20	22	60.6	2.87303	169.5	0.451327	0	32	49.3	1.2749	135	3.4911	64	0.72256	4.9	2	1	90	4.9959	95.5	60	0
11156	1	39	90	0	20.0146	76.5	0	0	1967	65.5667	15	17	68.5	3.4225	185	0.413514	0	28	45.4	1.17404	223	5.76678	71	0.80159	4.942	2	3	84	4.66284	114.5	74	0
1372	1	50	90	0	23.0911	76.7	0	0	3838	127.933	20	17	60.9	2.63738	162.4	0.472291	0	19	60.8	1.57229	230	5.9478	97	1.09513	5.146	2	2	99	5.49549	109.5	71	0
15355	1	54	90	0	21.7341	77	0	0	364	12.1333	27	28	67.4	3.10112	176.1	0.437252	1	24	62.7	1.62142	272	7.03392	132	1.49028	5.6	2	2	104	5.77304	121.5	74	0
6896	1	48	90	0	21.1109	77	0	0	4377	145.9	28	19	59.3	2.80898	167.6	0.459427	1	31	36.9	0.954234	145	3.7497	46	0.51934	5.1	2	3	97	5.38447	114	64.5	0
16170	1	40	90	0	21.8154	77	0	0	2151	71.7	16	19	68.5	3.13998	177.2	0.434537	0	18	37	0.95682	170	4.3962	103	1.16287	4.8	2	3	94	5.21794	136	86.5	0
4784	1	38	90	0	21.1368	77.3	0	0	4234	141.133	24	15	63.7	3.0137	173.6	0.445276	0	25	48.9	1.26455	217	5.61162	77	0.86933	4.9	2	1	97	5.38447	112	72	0
18148	1	40	90	0	19.7699	77.5	0	0	398	13.2667	14	10	61.1	3.09056	175.8	0.440842	0	21	52	1.34472	179	4.62894	81	0.91449	5.4	2	1	103	5.71753	99	58.5	0
11137	1	59	90	0	20.3927	77.5	0	0	1441	48.0333	16	12	60.4	2.96184	172.1	0.45032	0	18	62.9	1.62659	255	6.5943	84	0.94836	5.452	2	2	100	5.551	115.5	76	0
7601	1	43	90	0	20.8447	77.7	0	0	4372	145.733	21	15	65.6	3.14708	177.4	0.437993	0	25	65.5	1.69383	182	4.70652	73	0.82417	4.5	2	1	93	5.16243	96	61.5	0
2067	1	43	90	0	22.0821	77.8	0	0	4401	146.7	22	17	65.1	2.94809	171.7	0.453116	1	15	53	1.37058	201	5.19786	51	0.57579	4.9	2	1	100	5.551	116.5	81	0
3592	1	59	90	0	20.983	77.8	0	0	2009	66.9667	9	8	62.8	2.9929	173	0.449711	0	15	43.7	1.13008	195	5.0427	129	1.45641	5.1	2	3	97	5.38447	91.5	60	0
18357	1	40	90	0	21.5757	78	0	0	700	23.3333	41	34	66	3.059	174.9	0.445969	0	45	45	1.1637	218	5.63748	165	1.86285	5.4	2	3	106	5.88406	112.5	67	0
15629	1	39	90	0	22.4	78	0	0	1063	35.4333	25	21	68.6	3.0625	175	0.445714	0	53	48	1.24128	208	5.37888	87	0.98223	5.9	2	1	100	5.551	103	69.5	0
20805	1	40	90	0	23.4092	78	0	0	430	14.3333	19	19	71.2	3.04154	174.4	0.447248	0	32	62	1.60332	198	5.12028	74	0.83546	5.9	2	2	99	5.49549	118	72.5	0
18169	1	36	90	0	22.6776	78	0	0	1494	49.8	12	11	66.7	2.94122	171.5	0.45481	0	21	42	1.08612	133	3.43938	108	1.21932	5.2	2	1	96	5.32896	113.5	73	0
18444	1	40	90	0	22.4415	78	0	0	1085	36.1667	19	13	66.7	2.97218	172.4	0.452436	0	13	61	1.57746	134	3.46524	47	0.53063	5.1	2	2	95	5.27345	115.5	75.5	0
20260	1	35	90	0	22.078	78	0	0	380	12.6667	26	17	68.7	3.1117	176.4	0.442177	1	39	52	1.34472	200	5.172	96	1.08384	5.5	2	1	95	5.27345	120	76.5	0
10592	1	40	90	0	23.2617	78	0	0	3881	129.367	31	19	64.1	2.7556	166	0.46988	0	15	36.2	0.936132	173	4.47378	127	1.43383	4.738	2	3	94	5.21794	110	70.5	0
15762	1	48	90	0	22.4249	78	0	0	2205	73.5	23	25	61.2	2.7291	165.2	0.472155	0	22	60	1.5516	255	6.5943	91	1.02739	5.4	2	2	93	5.16243	102	69	0
18992	1	49	90	0	21.7503	78	0	0	1081	36.0333	12	10	56.8	2.61146	161.6	0.482673	0	13	34	0.87924	211	5.45646	108	1.21932	5.3	2	2	93	5.16243	120.5	80.5	0
15680	1	51	90	0	23.4634	78	0	0	2191	73.0333	16	22	64.5	2.74896	165.8	0.470446	0	23	69	1.78434	206	5.32716	58	0.65482	5.2	2	3	91	5.05141	128.5	78	0
10185	1	40	90	0	22.4892	78	0	0	3680	122.667	18	16	65.3	2.90362	170.4	0.457746	0	12	46.5	1.20249	142	3.67212	55	0.62095	4.4	2	1	85	4.71835	93.5	61.5	0
4584	1	50	90	0	19.0139	78.4	0	0	4468	148.933	15	15	61.4	3.22921	179.7	0.436283	0	15	40.9	1.05767	171	4.42206	77	0.86933	4.7	2	3	91	5.05141	103.5	66.5	0
9742	1	41	90	0	20.9616	78.5	0	0	4004	133.467	16	13	65.3	3.11523	176.5	0.444759	0	13	48.2	1.24645	209	5.40474	49	0.55321	4.8	2	2	101	5.60651	98.5	65	0
4181	1	44	90	0	20.8483	78.5	0	0	1702	56.7333	15	13	64.8	3.10817	176.3	0.445264	0	11	58.1	1.50247	281	7.26666	56	0.63224	5.1	2	1	100	5.551	138	87	0
9717	1	35	90	0	20.469	78.6	0	0	4020	134	18	18	62.4	3.04852	174.6	0.450172	0	18	43.6	1.1275	169	4.37034	90	1.0161	4.9	2	2	86	4.77386	105	65	0
346	1	56	90	0	22.2534	79	0	0	767	25.5667	28	19	61.1	2.74565	165.7	0.476765	0	65	54.7	1.41454	234	6.05124	138	1.55802	5.4	2	2	106	5.88406	120	77	0
11396	1	48	90	0	23.3074	79	0	0	403	13.4333	21	19	67.2	2.8832	169.8	0.465253	0	45	31.6	0.817176	238	6.15468	113	1.27577	4.942	2	2	100	5.551	123.5	84	0
19547	1	35	90	0	23.4322	79	0	0	673	22.4333	15	9	63.1	2.69288	164.1	0.481414	0	20	45	1.1637	194	5.01684	164	1.85156	5.5	2	2	98	5.43998	121.5	70	0
7078	1	40	90	0	22.7971	79	0	0	2911	97.0333	16	14	67.6	2.96528	172.2	0.458769	0	16	48.8	1.26197	214	5.53404	71	0.80159	5.2	2	3	97	5.38447	155	89	0
7482	1	39	90	0	21.868	79	0	0	3689	122.967	21	18	61.5	2.81233	167.7	0.471079	0	33	63.9	1.65245	253	6.54258	152	1.71608	5.452	2	2	94	5.21794	117.5	81	0
15860	1	42	90	0	22.4414	79	0	0	949	31.6333	11	8	68.1	3.03456	174.2	0.453502	0	22	69	1.78434	199	5.14614	70	0.7903	5.2	2	2	93	5.16243	119.5	62.5	0
20239	1	37	90	0	23.3938	79	0	0	340	11.3333	11	9	72.3	3.09056	175.8	0.449374	0	20	101	2.61186	190	4.9134	68	0.76772	5.2	2	2	93	5.16243	105.5	57.5	0
14918	1	41	90	0	22.8983	79	0	0	1675	55.8333	21	26	67.9	2.96528	172.2	0.458769	1	21	51	1.31886	170	4.3962	91	1.02739	5.1	2	2	89	4.94039	102	73	0
5225	1	54	90	0	23.9446	79.3	0	0	4234	141.133	17	14	69.2	2.89	170	0.466471	0	18	50	1.293	179	4.62894	47	0.53063	4.9	2	2	94	5.21794	110.5	70	0
7230	1	36	90	0	24.9937	79.5	0	0	4374	145.8	29	20	62	2.48063	157.5	0.504762	0	21	76.2	1.97053	220	5.6892	71	0.80159	4.7	2	2	91	5.05141	95.5	62	0
13406	1	36	90	0	23.048	79.5	0	0	1846	61.5333	14	17	69.7	3.02412	173.9	0.457159	0	29	57.8	1.49471	218	5.63748	169	1.90801	4.8	2	1	87	4.82937	128.5	77	0
4512	1	54	90	0	22.791	79.6	0	0	4245	141.5	19	15	61	2.6765	163.6	0.486553	0	22	56.4	1.4585	218	5.63748	67	0.75643	5.1	2	2	95	5.27345	108	71	0
4160	1	41	90	0	22.6613	79.8	0	0	3685	122.833	21	17	63.2	2.7889	167	0.477844	0	18	41.6	1.07578	227	5.87022	155	1.74995	5.4	2	2	90	4.9959	117.5	71.5	0
6626	1	34	90	0	23.0668	79.9	0	0	4060	135.333	18	15	64.1	2.77889	166.7	0.479304	0	29	44.3	1.1456	163	4.21518	115	1.29835	4.7	2	3	88	4.88488	118	74	0
19334	1	29	90	0	23.9733	80	0	0	1044	34.8	40	31	64.4	2.68632	163.9	0.488103	1	24	46	1.18956	176	4.55136	81	0.91449	5.3	2	3	109	6.05059	105.5	69.5	0
7116	1	64	90	0	21.0909	80	0	0	4400	146.667	37	31	66.3	3.14353	177.3	0.451213	0	120	46.3	1.19732	247	6.38742	209	2.35961	4.9	2	1	95	5.27345	129.5	79.5	0
4538	1	38	90	0	21.3878	80	0	0	3643	121.433	20	15	65.8	3.07652	175.4	0.4561	0	26	64.8	1.67573	229	5.92194	138	1.55802	5	2	1	91	5.05141	103.5	64.5	0
14263	1	51	90	0	23.7474	80	0	0	379	12.6333	13	16	55.3	2.32868	152.6	0.524246	0	21	26.8	0.693048	150	3.879	325	3.66925	5.2	2	3	90	4.9959	116	73	0
7842	1	42	90	0	23.2233	80.5	0	0	4662	155.4	30	19	66.8	2.87642	169.6	0.474646	0	28	53.1	1.37317	219	5.66334	72	0.81288	4.4	2	3	103	5.71753	116	71.5	0
2303	1	42	90	0	19.8373	80.6	0	0	4025	134.167	11	13	57.6	2.90362	170.4	0.473005	0	15	48.9	1.26455	220	5.6892	90	1.0161	4.7	2	2	102	5.66202	90	62	0
2854	1	40	90	0	22.3739	81	0	0	2247	74.9	19	14	63.6	2.8426	168.6	0.480427	0	41	56.2	1.45333	210	5.4306	134	1.51286	4.9	2	3	101	5.60651	114	71	0
7519	1	43	90	0	23.014	81	0	0	4422	147.4	26	18	70.4	3.059	174.9	0.463122	0	23	40.8	1.05509	223	5.76678	126	1.42254	4.8	2	3	93	5.16243	99	61.5	0
12386	1	46	90	0	21.9604	81.5	0	0	745	24.8333	14	16	67.1	3.0555	174.8	0.466247	1	15	46.7	1.20766	189	4.88754	54	0.60966	5.5	2	1	100	5.551	131	89	0
18151	1	51	90	0	24.6079	82	0	0	1400	46.6667	25	15	72.8	2.9584	172	0.476744	0	41	28	0.72408	160	4.1376	121	1.36609	5.1	2	1	102	5.66202	114	75	0
15012	1	44	90	0	22.227	82	0	0	2236	74.5333	20	15	66.6	2.99636	173.1	0.473715	0	20	55.8	1.44299	201	5.19786	93	1.04997	5.6	2	2	98	5.43998	116	73	0
15859	1	36	90	0	23.5225	82	0	0	1826	60.8667	17	16	75.2	3.19694	178.8	0.458613	0	19	38	0.98268	155	4.0083	66	0.74514	5.2	2	3	89	4.94039	121	80	0
1076	1	46	90	0	22.6807	82.3	0	0	3380	112.667	34	20	71.7	3.16128	177.8	0.46288	0	19	35.6	0.920616	163	4.21518	89	1.00481	5.5	2	3	95	5.27345	114	74	0
275	1	43	90	0	22.833	82.5	0	0	343	11.4333	17	21	68.1	2.98253	172.7	0.477707	0	42	36.9	0.954234	169	4.37034	71	0.80159	5	2	2	97	5.38447	133	85.5	0
7359	1	38	90	0	20.6624	82.5	0	0	4277	142.567	9	11	71.1	3.44103	185.5	0.444744	0	9	48.1	1.24387	134	3.46524	32	0.36128	4.5	2	1	96	5.32896	103	70.5	0
10454	1	44	90	0	21.2591	82.7	0	0	3927	130.9	17	17	63.7	2.99636	173.1	0.477759	0	15	56.2	1.45333	167	4.31862	73	0.82417	4.6	2	2	94	5.21794	121	79	0
2889	1	45	90	0	23.7778	83	0	0	4379	145.967	17	9	64.5	2.71261	164.7	0.503947	0	15	35.5	0.91803	177	4.57722	103	1.16287	5.7	2	3	103	5.71753	120.5	84	0
20518	1	34	90	0	24.7425	83	0	0	539	17.9667	18	16	60.6	2.44923	156.5	0.530351	0	21	48	1.24128	213	5.50818	129	1.45641	4.9	2	1	103	5.71753	96.5	64.5	0
5884	1	57	90	0	22.421	83	0	0	1057	35.2333	47	35	68.9	3.07301	175.3	0.473474	0	69	91	2.35326	202	5.22372	49	0.55321	5.4	2	1	96	5.32896	107.5	66	0
18609	1	40	90	0	23.8138	83	0	0	1088	36.2667	22	17	77.5	3.25442	180.4	0.460089	1	16	52	1.34472	162	4.18932	56	0.63224	5.1	2	1	95	5.27345	116	64	0
13842	1	52	90	0	23.8388	83	0	0	2928	97.6	16	21	71.1	2.98253	172.7	0.480602	0	23	40.7	1.0525	156	4.03416	55	0.62095	4.9	2	2	93	5.16243	128	81.5	0
27	1	55	90	0	23.721	83	0	0	4402	146.733	19	17	63.8	2.6896	164	0.506098	0	16	39.4	1.01888	193	4.99098	108	1.21932	4.8	2	2	88	4.88488	109.5	71	0
8220	1	35	90	0	23.5019	83	0	0	4418	147.267	38	23	71.4	3.03805	174.3	0.47619	0	23	41.4	1.0706	237	6.12882	109	1.23061	4.4	2	3	82	4.55182	101	63	0
7562	1	34	90	0	23.0478	83.3	0	0	4341	144.7	26	15	73.6	3.19337	178.7	0.466144	0	24	42.2	1.09129	208	5.37888	272	3.07088	5.1	2	3	94	5.21794	94	58.5	0
1066	1	50	90	0	22.7902	83.7	0	0	3627	120.9	16	16	60.7	2.66342	163.2	0.512868	1	18	50.2	1.29817	217	5.61162	161	1.81769	4.942	2	2	100	5.551	136.5	89	0
3852	1	44	90	0	23.0718	83.8	0	0	3781	126.033	14	11	72.2	3.12936	176.9	0.473714	0	17	43.8	1.13267	227	5.87022	108	1.21932	4.8	2	1	94	5.21794	115.5	69	0
6577	1	50	90	0	23.3318	84	0	0	2927	97.5667	26	18	76.1	3.26164	180.6	0.465116	0	16	31.9	0.824934	190	4.9134	181	2.04349	5.6	2	3	107	5.93957	108	70	0
7017	1	40	90	0	24.7155	84.2	0	0	4377	145.9	14	14	73.8	2.98598	172.8	0.487269	0	31	58.8	1.52057	223	5.76678	104	1.17416	5.1	2	1	92	5.10692	122	77.5	0
2140	1	35	90	0	22.4883	84.5	0	0	4026	134.2	20	14	74	3.2906	181.4	0.465821	0	15	46.8	1.21025	224	5.79264	105	1.18545	5.4	2	3	96	5.32896	112.5	73	0
3913	1	58	90	0	23.4577	84.7	0	0	706	23.5333	22	21	63.4	2.70274	164.4	0.515207	1	32	54.6	1.41196	214	5.53404	82	0.92578	5.5	2	2	104	5.77304	122.5	76	0
3594	1	45	90	0	24.5951	84.8	0	0	4226	140.867	16	13	69.5	2.82576	168.1	0.504462	0	36	40.7	1.0525	245	6.3357	409	4.61761	4.9	2	2	99	5.49549	124.5	82.5	0
11819	1	35	90	0	24.2466	85	0	0	2924	97.4667	25	18	72.4	2.98598	172.8	0.491898	0	18	52.2	1.34989	196	5.06856	88	0.99352	5.1	2	3	95	5.27345	107.5	64	0
17511	1	39	90	0	24.1176	85	0	0	1645	54.8333	40	28	75.9	3.14708	177.4	0.479143	0	41	52	1.34472	197	5.09442	87	0.98223	5	2	2	91	5.05141	120	75.5	0
3861	1	41	90	0	23.9952	85.3	0	0	3642	121.4	12	14	75.6	3.15062	177.5	0.480563	0	9	46.4	1.1999	159	4.11174	111	1.25319	5.35	2	2	101	5.60651	114	73	0
11252	1	51	90	0	23.1115	85.5	0	0	404	13.4667	22	17	74.3	3.21485	179.3	0.476854	0	16	50.3	1.30076	156	4.03416	65	0.73385	5.656	2	1	100	5.551	136.5	88	0
18719	1	40	90	0	23.5348	86	0	0	1110	37	15	11	77.7	3.30149	181.7	0.473308	0	25	60	1.5516	220	5.6892	145	1.63705	5.2	2	1	99	5.49549	122	71.5	0
20880	1	66	90	0	23.8941	86	0	0	324	10.8	24	17	71.1	2.97562	172.5	0.498551	1	41	57	1.47402	259	6.69774	143	1.61447	5.4	2	2	97	5.38447	112.5	71.5	0
1603	1	42	90	0	24.95	86	0	0	4365	145.5	18	20	80.3	3.21844	179.4	0.479376	1	13	48.8	1.26197	144	3.72384	53	0.59837	4.7	2	2	86	4.77386	137.5	84.5	0
3770	1	49	90	0	21.7226	87	0	0	4449	148.3	21	21	63	2.90021	170.3	0.510863	0	13	66.7	1.72486	159	4.11174	42	0.47418	5.1	2	1	92	5.10692	139	87.5	0
4414	1	46	90	0	24.7466	88	0	0	4403	146.767	25	19	75.7	3.059	174.9	0.503145	0	40	30.4	0.786144	207	5.35302	268	3.02572	4.8	2	1	98	5.43998	136.5	88	0
3676	1	65	90	0	23.9053	88	0	0	3970	132.333	21	22	59.3	2.48063	157.5	0.55873	0	23	38	0.98268	136	3.51696	91	1.02739	5	2	2	92	5.10692	135	80	0
11536	1	42	90	0	24.2891	88.5	0	0	327	10.9	23	18	73.2	3.0137	173.6	0.509793	1	18	50	1.293	191	4.93926	107	1.20803	5.044	2	2	94	5.21794	138	88	0
4476	1	52	90	0	24.9346	89	0	0	4401	146.7	25	18	71.3	2.85948	169.1	0.526316	0	18	74.8	1.93433	223	5.76678	52	0.58708	5.4	2	2	102	5.66202	136	84	0
11896	1	30	90	0	24.4265	89	0	0	264	8.8	32	30	72.6	2.97218	172.4	0.516241	0	29	63.3	1.63694	182	4.70652	64	0.72256	4.9	2	3	93	5.16243	120.5	78	0
8071	1	49	90	0	25.9325	81	0	1	2562	85.4	41	26	68.9	2.6569	163	0.496933	0	67	38.9	1.00595	289	7.47354	306	3.45474	4.5	2	1	103	5.71753	121	79	0
14763	1	33	90	0	25.2883	81	0	1	2170	72.3333	16	16	73.6	2.91044	170.6	0.474795	0	16	47.7	1.23352	145	3.7497	92	1.03868	4.6	2	3	95	5.27345	141	91	0
10798	1	35	90	0	25.2337	82	0	1	964	32.1333	33	23	68.2	2.70274	164.4	0.498783	0	27	36.9	0.954234	222	5.74092	84	0.94836	5.044	2	2	101	5.60651	122	67.5	0
15330	1	41	90	0	25.048	83	0	1	400	13.3333	32	21	73.5	2.93437	171.3	0.48453	0	36	53.3	1.37834	198	5.12028	110	1.2419	5.2	2	3	100	5.551	136.5	89	0
9384	1	39	90	0	25.4699	83	0	1	4316	143.867	34	24	75	2.94466	171.6	0.483683	0	61	40.8	1.05509	212	5.48232	142	1.60318	4.9	2	3	88	4.88488	119.5	72.5	0
8572	1	36	90	0	26.3714	83.6	0	1	4385	146.167	44	24	73.9	2.80228	167.4	0.499403	0	49	78.6	2.0326	223	5.76678	92	1.03868	4.7	2	2	98	5.43998	123	75.5	0
18314	1	36	90	0	25.0928	84	0	1	1450	48.3333	26	24	80.4	3.2041	179	0.469274	0	51	41	1.06026	173	4.47378	172	1.94188	5.5	2	3	106	5.88406	120	75	0
107	1	61	90	0	26.6604	84	0	1	695	23.1667	18	13	73.2	2.74565	165.7	0.50694	0	26	34	0.87924	150	3.879	120	1.3548	4.9	2	2	103	5.71753	136	85.5	0
7794	1	50	90	0	28.0227	84	0	1	3162	105.4	30	22	80.7	2.87981	169.7	0.494991	0	111	46.9	1.21283	151	3.90486	68	0.76772	4.9	2	2	101	5.60651	120	74.5	0
8111	1	40	90	0	25.8312	84.3	0	1	2217	73.9	42	27	69.9	2.70602	164.5	0.512462	0	42	38.6	0.998196	218	5.63748	164	1.85156	4.9	2	3	103	5.71753	117.5	81.5	0
9135	1	60	90	0	25.2201	84.6	0	1	1116	37.2	16	21	57.2	2.26804	150.6	0.561753	0	13	56.3	1.45592	225	5.8185	86	0.97094	4.6	2	2	89	4.94039	184.5	111	0
17978	1	45	90	0	25.2307	85	0	1	730	24.3333	19	15	67.2	2.66342	163.2	0.520833	0	31	47	1.21542	212	5.48232	143	1.61447	5.2	2	2	105	5.82855	138	95.5	0
12464	1	39	90	0	25.289	85.7	0	1	3309	110.3	16	19	75.6	2.98944	172.9	0.495662	0	22	36	0.93096	168	4.34448	37	0.41773	5.1	2	1	99	5.49549	108.5	69.5	0
5697	1	54	90	0	26.6055	86.4	0	1	4558	151.933	14	12	74.2	2.7889	167	0.517365	0	34	42.2	1.09129	186	4.80996	147	1.65963	4.8	2	3	96	5.32896	136.5	87	0
4603	1	56	90	0	25.4369	86.5	0	1	1819	60.6333	20	21	65.2	2.5632	160.1	0.540287	0	14	40.1	1.03699	186	4.80996	121	1.36609	5.4	2	1	97	5.38447	132	80	0
5306	1	53	90	0	25.2321	86.7	0	1	398	13.2667	23	14	71.3	2.82576	168.1	0.515764	0	18	35.7	0.923202	252	6.51672	161	1.81769	5.5	2	2	104	5.77304	123	85	0
10573	1	41	90	0	26.6279	87	0	1	2120	70.6667	17	13	83.8	3.14708	177.4	0.490417	0	19	43.5	1.12491	197	5.09442	191	2.15639	5.1	2	3	105	5.82855	136	86.5	0
5821	1	39	90	0	26.7414	87	0	1	4325	144.167	28	16	83.4	3.11876	176.6	0.492639	0	10	36.5	0.94389	182	4.70652	57	0.64353	4.9	2	1	100	5.551	101.5	61.5	0
15396	1	31	90	0	26.9917	87	0	1	2323	77.4333	23	18	76	2.81568	167.8	0.518474	0	21	46.5	1.20249	147	3.80142	80	0.9032	5.4	2	1	98	5.43998	118.5	74	0
17376	1	44	90	0	25.3406	87	0	1	993	33.1	29	27	79.3	3.12936	176.9	0.491803	0	58	48	1.24128	168	4.34448	154	1.73866	5.1	2	1	95	5.27345	121.5	81	0
15100	1	56	90	0	25.4987	87	0	1	721	24.0333	35	28	69	2.70602	164.5	0.528875	0	31	32.4	0.837864	158	4.08588	140	1.5806	5.2	2	2	87	4.82937	161.5	103.5	0
19502	1	35	90	0	26.1111	88	0	1	764	25.4667	21	12	79.6	3.04852	174.6	0.504009	0	19	66	1.70676	265	6.8529	108	1.21932	5.5	2	3	99	5.49549	99	58.5	0
4981	1	49	90	0	26.6877	89	0	1	4006	133.533	29	17	77.4	2.90021	170.3	0.522607	0	87	46.8	1.21025	213	5.50818	164	1.85156	4.7	2	2	97	5.38447	127.5	79	0
19586	1	39	90	0	25.2632	89	0	1	1033	34.4333	23	12	77.9	3.08354	175.6	0.506834	0	12	50	1.293	186	4.80996	67	0.75643	5.3	2	1	95	5.27345	116.5	74	0
20757	1	40	90	1	20.5017	79	0	0	361	12.0333	43	29	60.3	2.94123	171.5	0.460641	0	55	57	1.47402	227	5.87022	78	0.88062	5.6	2	3	106	5.88406	99	64	0
10703	1	35	90	1	21.0185	79	0	0	3659	121.967	19	19	68.1	3.24	180	0.438889	0	19	72.2	1.86709	205	5.3013	58	0.65482	4.942	2	1	103	5.71753	118	70	0
9382	1	37	90	1	23.9844	79	0	0	4377	145.9	39	16	61.4	2.56	160	0.49375	0	45	55.4	1.43264	190	4.9134	86	0.97094	5	2	1	91	5.05141	141.5	86	0
18320	1	36	90	1	23.4023	79	0	0	1374	45.8	44	36	73.4	3.13644	177.1	0.446076	0	44	61	1.57746	239	6.18054	80	0.9032	5.2	2	3	90	4.9959	110	63.5	0
805	1	53	90	1	23.2815	79.8	0	0	3671	122.367	29	18	61.1	2.6244	162	0.492593	0	35	32.4	0.837864	156	4.03416	102	1.15158	5.6	2	2	109	6.05059	141.5	88.5	0
10272	1	35	90	1	22.6179	80	0	0	353	11.7667	32	23	71.1	3.14353	177.3	0.451213	0	38	51.8	1.33955	217	5.61162	87	0.98223	4.9	2	1	99	5.49549	110	65.5	0
18378	1	45	90	1	22.5833	81	0	0	1019	33.9667	24	12	66.5	2.94466	171.6	0.472028	0	45	61	1.57746	240	6.2064	75	0.84675	5.5	2	1	103	5.71753	126.5	82	0
2472	1	36	90	1	22.9156	81	0	0	4470	149	44	24	64.6	2.81904	167.9	0.48243	0	32	34.4	0.889584	224	5.79264	213	2.40477	5	2	3	93	5.16243	97	62.5	0
5910	1	49	90	1	23.0301	81.6	0	0	3161	105.367	19	14	67.5	2.93094	171.2	0.476636	0	32	44.1	1.14043	193	4.99098	80	0.9032	4.8	2	2	94	5.21794	119	78.5	0
9557	1	53	90	1	21.6168	81.8	0	0	4004	133.467	29	19	64.1	2.96528	172.2	0.475029	0	30	56.2	1.45333	237	6.12882	100	1.129	5.5	2	3	89	4.94039	109.5	72	0
5179	1	58	90	1	24.6857	82	0	0	350	11.6667	14	18	66.8	2.70602	164.5	0.49848	0	19	42.9	1.10939	195	5.0427	128	1.44512	5.6	2	2	106	5.88406	122	79	0
2785	1	40	90	1	22.4284	82	0	0	1822	60.7333	34	30	65.2	2.90702	170.5	0.480938	0	21	46	1.18956	253	6.54258	77	0.86933	5.5	2	1	92	5.10692	107.5	71.5	0
453	1	57	90	1	24.4729	82.2	0	0	2616	87.2	17	19	60.4	2.46804	157.1	0.523234	0	21	51.8	1.33955	168	4.34448	66	0.74514	5.4	2	1	105	5.82855	106	70	0
4727	1	60	90	1	22.787	84	0	0	4324	144.133	20	17	67.1	2.94466	171.6	0.48951	0	40	35	0.9051	239	6.18054	273	3.08217	5.7	2	2	103	5.71753	110	72	0
2684	1	34	90	1	23.641	84.5	0	0	3997	133.233	21	16	74.4	3.14708	177.4	0.476325	0	26	42.6	1.10164	233	6.02538	177	1.99833	5	2	2	95	5.27345	125	79.5	0
17516	1	53	90	1	24.8435	86	0	0	1752	58.4	13	22	72.9	2.93437	171.3	0.502043	0	16	61	1.57746	239	6.18054	72	0.81288	5.2	2	2	102	5.66202	111	77	0
4304	1	47	90	1	24.0918	87.7	0	0	1818	60.6	32	19	70.2	2.91385	170.7	0.513767	0	24	45.4	1.17404	252	6.51672	99	1.11771	4.8	2	2	90	4.9959	121	84	0
8831	1	32	90	1	24.9411	88.3	0	0	1070	35.6667	107	42	73.7	2.95496	171.9	0.513671	0	22	42.4	1.09646	201	5.19786	88	0.99352	5.2	2	1	87	4.82937	95	56	0
9022	1	40	90	1	24.3494	88.4	0	0	3772	125.733	59	29	71.2	2.9241	171	0.516959	0	58	43.8	1.13267	213	5.50818	81	0.91449	4.7	2	3	96	5.32896	130.5	87	0
8101	1	48	90	1	25.7403	82	0	1	4007	133.567	34	24	69.4	2.69616	164.2	0.499391	0	21	32.1	0.830106	206	5.32716	97	1.09513	5.1	2	2	96	5.32896	103	70	0
8740	1	42	90	1	26.6432	86	0	1	1442	48.0667	34	25	72.8	2.73241	165.3	0.520266	0	23	63.5	1.64211	175	4.5255	32	0.36128	5.9	2	1	105	5.82855	133.5	86	1
2588	1	38	90	1	27.3429	86	0	1	4494	149.8	45	30	79.3	2.90021	170.3	0.504991	0	46	48.2	1.24645	289	7.47354	376	4.24504	5.5	2	1	99	5.49549	133.5	77	0
4155	1	43	90	1	28.3185	87	0	1	4311	143.7	47	30	83	2.93094	171.2	0.508178	0	122	49.2	1.27231	235	6.0771	138	1.55802	5.1	2	2	101	5.60651	127	76.5	1
2281	1	40	90	1	29.1598	88.3	0	1	4409	146.967	42	25	77	2.64063	162.5	0.543385	0	36	46.1	1.19215	249	6.43914	201	2.26929	5.9	2	1	105	5.82855	131.5	87	0
19119	1	41	90	0	23.2897	90	1	0	951	31.7	15	16	80.4	3.45216	185.8	0.484392	0	9	51	1.31886	175	4.5255	39	0.44031	5.2	2	2	92	5.10692	104.5	67.5	0
3514	1	45	90	0	24.6945	90.3	1	0	3989	132.967	29	18	75.8	3.0695	175.2	0.515411	0	30	53.6	1.3861	235	6.0771	102	1.15158	5.2	2	1	96	5.32896	115	73.5	0
1493	1	44	90	0	24.9548	92.6	1	0	3912	130.4	43	32	77.3	3.0976	176	0.526136	0	71	49.3	1.2749	201	5.19786	155	1.74995	4.5	2	1	93	5.16243	115.5	65.5	0
6048	1	59	90	0	23.8529	93.5	1	0	1598	53.2667	19	22	72.3	3.03108	174.1	0.537048	0	28	34.3	0.886998	243	6.28398	410	4.6289	5.6	2	3	103	5.71753	125.5	76	1
1349	1	45	90	0	25.5881	90	1	1	4348	144.933	11	12	84.2	3.2906	181.4	0.496141	0	19	42.6	1.10164	201	5.19786	167	1.88543	5.5	2	1	95	5.27345	103.5	65.5	0
4380	1	40	90	0	26.0411	90.5	1	1	3695	123.167	20	22	81.4	3.12582	176.8	0.511878	0	14	29.2	0.755112	161	4.16346	228	2.57412	5.35	2	3	102	5.66202	124	79.5	0
16108	1	40	90	0	27.7193	91	1	1	2235	74.5	16	24	74.1	2.67322	163.5	0.556575	1	40	55	1.4223	242	6.25812	32	0.36128	5.6	2	1	107	5.93957	126.5	81	0
20586	1	34	90	0	25.8869	91	1	1	364	12.1333	12	9	91.3	3.52688	187.8	0.484558	0	28	52	1.34472	189	4.88754	63	0.71127	5.1	2	3	95	5.27345	119	79	0
16036	1	45	90	0	26.3254	91.5	1	1	699	23.3	24	23	77.7	2.95152	171.8	0.532596	0	29	48	1.24128	235	6.0771	165	1.86285	5.5	2	2	107	5.93957	112	70	0
6914	1	50	90	0	27.3319	91.6	1	1	3701	123.367	24	19	76.5	2.79893	167.3	0.547519	0	15	31.9	0.824934	209	5.40474	148	1.67092	5.2	2	3	94	5.21794	124.5	85	0
7501	1	36	90	0	26.0022	92	1	1	391	13.0333	45	19	76.3	2.93437	171.3	0.537069	0	41	35.8	0.925788	197	5.09442	96	1.08384	5	2	1	92	5.10692	133	87.5	0
19360	1	35	90	0	27.1436	93	1	1	756	25.2	15	14	91.1	3.35622	183.2	0.507642	0	16	45	1.1637	221	5.71506	73	0.82417	5.2	2	3	96	5.32896	132.5	90	0
9898	1	35	90	0	27.3646	94	1	1	968	32.2667	41	25	83.9	3.066	175.1	0.536836	0	30	28.9	0.747354	177	4.57722	161	1.81769	5.2	2	1	100	5.551	124	82	0
9640	1	51	90	0	27.7583	94.5	1	1	4004	133.467	26	19	72.4	2.60823	161.5	0.585139	0	57	24.2	0.625812	190	4.9134	389	4.39181	5	2	2	103	5.71753	127.5	85	0
6134	1	52	90	0	28.2824	96.5	1	1	4402	146.733	13	15	80.3	2.83922	168.5	0.5727	0	14	45.3	1.17146	216	5.58576	73	0.82417	4.7	2	2	88	4.88488	115	73	0
15211	1	42	90	0	29.7186	97	1	1	2192	73.0667	38	29	81.4	2.73902	165.5	0.586103	0	74	52.8	1.36541	247	6.38742	131	1.47899	5.5	2	3	99	5.49549	125	72	0
12151	1	38	90	0	28.8496	97.4	1	1	3318	110.6	31	20	82.3	2.85272	168.9	0.576673	0	25	36	0.93096	165	4.2669	163	1.84027	5	2	1	100	5.551	138	91	0
2287	1	46	90	0	26.0415	97.8	1	1	1464	48.8	40	28	84	3.22562	179.6	0.544543	0	31	48.2	1.24645	219	5.66334	133	1.50157	5.9	2	2	100	5.551	131	78.5	0
9319	1	39	90	1	31.022	90.5	1	1	3055	101.833	82	37	86	2.77223	166.5	0.543544	1	28	42.6	1.10164	220	5.6892	206	2.32574	4.9	2	1	103	5.71753	152.5	94	0
3799	1	40	90	1	25.9682	90.7	1	1	1113	37.1	56	24	77.9	2.99982	173.2	0.523672	0	60	38.6	0.998196	205	5.3013	160	1.8064	5.1	2	1	96	5.32896	131.5	85.5	0
20375	1	44	90	1	26.1813	91	1	1	355	11.8333	33	19	83.7	3.19694	178.8	0.508949	0	39	59	1.52574	215	5.5599	73	0.82417	5.7	2	2	106	5.88406	119.5	82.5	0
240	1	43	90	1	27.2519	91.6	1	1	1482	49.4	36	13	88.1	3.2328	179.8	0.509455	0	27	30.7	0.793902	306	7.91316	283	3.19507	5.6	2	3	103	5.71753	119	74	1
18171	1	59	90	1	29.1333	92	1	1	1438	47.9333	44	30	87.9	3.01717	173.7	0.529649	0	65	50	1.293	235	6.0771	100	1.129	6	2	1	99	5.49549	117.5	70.5	0
14568	1	30	90	1	29.1555	93	1	1	2609	86.9667	35	23	93	3.1898	178.6	0.520717	0	40	45.3	1.17146	181	4.68066	124	1.39996	5.4	2	3	97	5.38447	137.5	90	0
7429	1	40	90	1	28.0816	94.5	1	1	4109	136.967	49	21	86	3.0625	175	0.54	0	53	35.3	0.912858	251	6.49086	162	1.82898	4.8	2	1	96	5.32896	136	83.5	0
7815	1	57	90	1	26.0767	95	1	1	733	24.4333	107	56	80.5	3.08705	175.7	0.540694	0	62	52.3	1.35248	223	5.76678	78	0.88062	4.9	2	3	99	5.49549	120	78	0
14081	1	31	90	1	29.3776	95.5	1	1	2803	93.4333	29	22	91	3.0976	176	0.542614	0	52	34.2	0.884412	176	4.55136	275	3.10475	4.3	2	3	96	5.32896	129	76.5	0
5776	1	56	90	1	26.9352	95.8	1	1	1457	48.5667	27	18	79.5	2.95152	171.8	0.557625	1	42	33.4	0.863724	205	5.3013	276	3.11604	5.1	2	3	100	5.551	152	96	0
17719	1	44	90	1	29.0341	98	1	1	1467	48.9	25	8	87.5	3.0137	173.6	0.564516	0	30	33	0.85338	156	4.03416	92	1.03868	4.8	2	1	100	5.551	135.5	83.5	0
4148	1	47	90	1	30.1069	100	1	1	603	20.1	22	22	86.6	2.87642	169.6	0.589623	0	21	30.2	0.780972	190	4.9134	212	2.39348	4.8	2	3	93	5.16243	177.5	114.5	0
18740	1	40	90	1	33.8469	106	1	1	721	24.0333	39	17	99.9	2.95152	171.8	0.616997	0	25	43	1.11198	166	4.29276	62	0.69998	5.3	2	3	105	5.82855	141.5	88	0
17247	1	39	90	1	37.2474	107	1	1	1877	62.5667	71	48	112.9	3.03108	174.1	0.614589	0	92	45	1.1637	242	6.25812	160	1.8064	5.6	2	1	96	5.32896	151	90	0
20854	1	43	89	1	26.9248	84	0	1	381	12.7	68	31	70.4	2.61469	161.7	0.519481	0	53	57	1.47402	273	7.05978	82	0.92578	5.5	2	1	107	5.93957	124	66.5	0
11178	1	51	88.5	0	22.9621	75	0	0	3631	121.033	10	13	64.5	2.80898	167.6	0.447494	1	14	50.2	1.29817	182	4.70652	49	0.55321	4.738	2	2	90	4.9959	118	80.5	0
1897	1	46	88.5	1	25.0805	82	0	1	3745	124.833	24	21	66.8	2.66342	163.2	0.502451	0	21	47.2	1.22059	166	4.29276	56	0.63224	5.35	2	2	101	5.60651	118	75.5	0
1533	1	54	88	0	20.1197	76	0	0	1218	40.6	17	12	57.6	2.86286	169.2	0.449173	0	17	52	1.34472	214	5.53404	106	1.19674	5.6	2	1	88	4.88488	88	55	0
8660	1	62	88	0	22.6858	77.9	0	0	369	12.3	18	14	63.8	2.81233	167.7	0.46452	1	14	35.9	0.928374	186	4.80996	142	1.60318	4.8	2	2	95	5.27345	121	77	0
14930	1	34	88	0	22.475	78.5	0	0	2565	85.5	26	21	64.8	2.8832	169.8	0.462309	0	18	49.7	1.28524	186	4.80996	69	0.77901	5.2	2	3	92	5.10692	136.5	80.5	0
5749	1	41	88	0	23.5561	82.8	0	0	4369	145.633	21	17	74.3	3.15418	177.6	0.466216	0	22	53	1.37058	181	4.68066	93	1.04997	4.9	2	3	99	5.49549	113	71	0
19339	1	35	88	1	23.9452	86	0	0	734	24.4667	27	20	70.1	2.92752	171.1	0.50263	0	14	41	1.06026	135	3.4911	61	0.68869	5.5	2	3	92	5.10692	105.5	72	0
19223	1	48	88	1	25.5618	85	0	1	364	12.1333	9	11	73.7	2.8832	169.8	0.500589	0	15	50	1.293	216	5.58576	110	1.2419	5.6	2	1	101	5.60651	122	84	0
19733	1	57	88	0	26.5267	90	1	1	735	24.5	24	20	79.3	2.98944	172.9	0.520532	0	38	48	1.24128	207	5.35302	46	0.51934	5.4	2	2	99	5.49549	116.5	80.5	0
13978	1	44	87.5	0	22.0934	70.5	0	0	2795	93.1667	18	23	63.4	2.86964	169.4	0.416175	1	11	49.8	1.28783	187	4.83582	107	1.20803	4.8	2	1	78	4.32978	99.5	67.5	0
10192	1	45	87.5	0	21.2668	72.5	0	0	730	24.3333	10	12	61.1	2.87302	169.5	0.427729	0	12	59.1	1.52833	177	4.57722	61	0.68869	4.9	2	2	81	4.49631	116.5	71.5	0
3982	1	65	87.5	0	19.9951	73.2	0	0	729	24.3	9	15	56.3	2.81568	167.8	0.436234	1	25	90.7	2.3455	226	5.84436	37	0.41773	5.2	2	2	94	5.21794	114	75	0
19508	1	41	87.5	0	20.3752	74.5	0	0	378	12.6	15	11	51.9	2.54722	159.6	0.466792	0	15	71	1.83606	231	5.97366	85	0.95965	5.1	2	3	86	4.77386	106.5	74	0
8902	1	48	87.5	0	21.257	74.7	0	0	308	10.2667	12	17	59	2.77556	166.6	0.448379	0	20	63.8	1.64987	243	6.28398	83	0.93707	5.2	2	2	102	5.66202	126	85	0
17911	1	60	87.5	0	21.2071	77	0	0	447	14.9	9	9	56	2.64063	162.5	0.473846	1	21	61	1.57746	131	3.38766	81	0.91449	5.4	2	1	100	5.551	131.5	78	0
5836	1	63	87.5	0	22.5405	78.6	0	0	784	26.1333	11	21	57.2	2.53765	159.3	0.493409	0	15	34.3	0.886998	154	3.98244	123	1.38867	5.5	2	2	100	5.551	87.5	51	0
2438	1	40	87.5	0	23.126	78.8	0	0	4388	146.267	29	21	70.5	3.04852	174.6	0.451317	1	37	74.7	1.93174	220	5.6892	93	1.04997	5.2	2	1	91	5.05141	110	69.5	0
12404	1	33	87.5	0	24.4293	79.5	0	0	2567	85.5667	26	22	71.1	2.91044	170.6	0.466002	0	23	36.4	0.941304	238	6.15468	145	1.63705	4.8	2	3	91	5.05141	113	71	0
7991	1	52	87.5	0	22.0315	80	0	0	2439	81.3	16	17	68.4	3.10464	176.2	0.45403	0	18	46.3	1.19732	199	5.14614	92	1.03868	5	2	2	95	5.27345	109.5	70.5	0
10216	1	55	87.5	0	21.236	80.6	0	0	726	24.2	15	20	61.3	2.8866	169.9	0.474397	0	9	66.8	1.72745	196	5.06856	30	0.3387	5.4	2	2	101	5.60651	107.5	67.5	0
14338	1	52	87.5	0	25.4677	83	0	1	1339	44.6333	35	28	69	2.70932	164.6	0.504253	0	124	45.7	1.1818	209	5.40474	95	1.07255	5.4	2	3	103	5.71753	125.5	82.5	0
9325	1	45	87.5	1	23.0345	76.5	0	0	4194	139.8	26	18	65.4	2.83923	168.5	0.454006	0	25	29.5	0.76287	252	6.51672	197	2.22413	5.1	2	2	95	5.27345	133.5	83.5	0
1093	1	57	87.5	0	30.0324	96.5	1	1	1848	61.6	16	16	90.3	3.00676	173.4	0.556517	0	17	41	1.06026	213	5.50818	109	1.23061	5.5	2	3	101	5.60651	111.5	74.5	0
1312	1	54	87.5	1	24.4414	91.3	1	0	4007	133.567	29	20	66.3	2.71261	164.7	0.554341	0	27	43.4	1.12232	138	3.56868	141	1.59189	5.4	2	2	107	5.93957	112.5	76	1
10866	1	34	87	0	22.7488	79.5	0	0	1827	60.9	28	18	68.4	3.00676	173.4	0.458478	0	24	38.1	0.985266	192	4.96512	219	2.47251	5	2	1	100	5.551	106.5	70	0
10235	1	46	84.8	0	19.8885	74.6	0	0	692	23.0667	19	16	59.8	3.00676	173.4	0.430219	0	17	59.4	1.53608	177	4.57722	63	0.71127	4.7	2	1	98	5.43998	107	67.5	0
11879	1	44	84.2	1	28.4471	89.5	0	1	3304	110.133	27	23	78.2	2.74896	165.8	0.539807	1	33	60.2	1.55677	214	5.53404	72	0.81288	5.9	2	2	107	5.93957	128.5	82.5	0
11187	1	34	84	0	18.3449	64.1	0	0	1364	45.4667	18	19	51.9	2.82912	168.2	0.381094	0	15	54.3	1.4042	180	4.6548	43	0.48547	4.432	2	3	88	4.88488	123	75	0
15580	1	35	84	0	16.9224	65	0	0	2197	73.2333	36	30	54.1	3.19694	178.8	0.363535	0	63	33.6	0.868896	99	2.56014	47	0.53063	4.2	2	2	88	4.88488	111	65	0
13944	1	40	84	0	18.105	65	0	0	2808	93.6	11	15	54.5	3.01023	173.5	0.37464	0	13	56	1.44816	182	4.70652	42	0.47418	5	2	1	79	4.38529	92.5	56	0
3081	1	47	84	0	19.5721	65.3	0	0	4430	147.667	16	16	55.9	2.8561	169	0.386391	0	9	55.8	1.44299	216	5.58576	63	0.71127	5.4	2	1	101	5.60651	112.5	69.5	0
5241	1	47	84	0	19.9726	65.3	0	0	1061	35.3667	19	17	53	2.65364	162.9	0.400859	0	17	53.7	1.38868	241	6.23226	176	1.98704	5.2	2	2	92	5.10692	92.5	57.5	0
20012	1	40	84	0	17.5	66	0	0	669	22.3	20	15	56.7	3.24	180	0.366667	0	23	90	2.3274	186	4.80996	48	0.54192	5.4	2	2	106	5.88406	108	64.5	0
10731	1	35	84	0	17.3206	66	0	0	3663	122.1	12	15	52.5	3.03108	174.1	0.379092	0	8	66.6	1.72228	209	5.40474	72	0.81288	4.84	2	2	100	5.551	113	65.5	0
2850	1	41	84	0	18.0982	66	0	0	4408	146.933	17	15	46.1	2.54722	159.6	0.413534	0	20	56.2	1.45333	185	4.7841	20	0.2258	4.9	2	3	88	4.88488	91	55.5	0
781	1	62	84	0	20.0294	66.2	0	0	4386	146.2	15	17	54.2	2.70602	164.5	0.402432	1	14	64.1	1.65763	228	5.89608	41	0.46289	5.2	2	1	95	5.27345	109.5	71	0
3647	1	44	84	0	19.465	66.2	0	0	4368	145.6	14	11	55.2	2.83586	168.4	0.393112	0	14	47.9	1.23869	210	5.4306	83	0.93707	4.9	2	3	77	4.27427	94.5	62	0
13159	1	36	84	0	19.3891	66.8	0	0	2399	79.9667	33	28	53.3	2.74896	165.8	0.402895	0	26	76.9	1.98863	198	5.12028	78	0.88062	4.8	2	3	90	4.9959	100.5	65	0
1700	1	43	84	0	19.1616	67	0	0	4402	146.733	25	22	51.6	2.69288	164.1	0.408288	0	10	39.1	1.01113	172	4.44792	70	0.7903	5.1	2	3	99	5.49549	95.5	61.5	0
11293	1	59	84	0	17.8263	67	0	0	721	24.0333	14	19	51.7	2.90021	170.3	0.393423	0	11		0	186	4.80996	115	1.29835	5.452	2	1	96	5.32896	133	83	0
8652	1	40	84	0	19.735	67	0	0	4379	145.967	9	13	56.9	2.8832	169.8	0.394582	0	5	54.8	1.41713	157	4.06002	39	0.44031	4.6	2	3	95	5.27345	100	65.5	0
16493	1	35	84	0	18.3217	67	0	0	745	24.8333	23	25	53.7	2.93094	171.2	0.391355	0	20	50	1.293	174	4.49964	31	0.34999	5.1	2	3	88	4.88488	115.5	75	0
19533	1	35	84	0	16.766	67.5	0	0	708	23.6	10	10	53.9	3.21485	179.3	0.376464	1	12	67	1.73262	187	4.83582	33	0.37257	5.1	2	2	89	4.94039	109.5	65.5	0
8683	1	59	84	0	19.9353	68	0	0	4065	135.5	10	11	55	2.75892	166.1	0.409392	0	7	56.1	1.45075	142	3.67212	45	0.50805	5.2	2	3	98	5.43998	150.5	93.5	0
19144	1	33	84	0	17.7625	68	0	0	726	24.2	14	11	55.9	3.14708	177.4	0.383315	0	18	85	2.1981	196	5.06856	98	1.10642	5	2	2	98	5.43998	110.5	72.5	0
15739	1	30	84	0	18.2146	68	0	0	2184	72.8	15	18	57	3.12936	176.9	0.384398	0	23	40	1.0344	165	4.2669	46	0.51934	5.1	2	3	97	5.38447	112	69.5	0
15053	1	55	84	0	18.6763	68	0	0	338	11.2667	18	25	50.6	2.70932	164.6	0.413123	0	13	71.4	1.8464	178	4.60308	63	0.71127	5.9	2	2	97	5.38447	105.5	69	0
7570	1	33	84	0	19.63	68	0	0	4668	155.6	23	14	57.4	2.9241	171	0.397661	0	15	76.7	1.98346	190	4.9134	57	0.64353	5	2	1	92	5.10692	111	73	0
14119	1	35	84	0	19.219	68	0	0	1820	60.6667	18	15	53.6	2.7889	167	0.407186	0	12	66.9	1.73003	148	3.82728	16	0.18064	5.2	2	3	90	4.9959	107.5	70	0
12351	1	39	84	0	19.4556	68.3	0	0	1288	42.9333	19	19	54	2.77556	166.6	0.409964	0	23	57.4	1.48436	148	3.82728	31	0.34999	5.2	2	1	91	5.05141	101	56.5	0
9669	1	43	84	0	19.244	68.5	0	0	3663	122.1	15	22	58.8	3.0555	174.8	0.391876	0	11	66.3	1.71452	187	4.83582	58	0.65482	5.758	2	1	105	5.82855	110	73.5	0
6035	1	62	84	0	20.6643	68.8	0	0	3311	110.367	14	12	56.6	2.73903	165.5	0.41571	0	14	49.8	1.28783	184	4.75824	50	0.5645	5.1	2	3	86	4.77386	108	64.5	0
19806	1	36	84	0	20.8642	69	0	0	337	11.2333	13	13	67.3	3.22562	179.6	0.384187	0	19	63	1.62918	170	4.3962	40	0.4516	5	2	1	97	5.38447	122.5	75	0
2942	1	45	84	0	20.0949	69	0	0	4565	152.167	19	15	61.4	3.0555	174.8	0.394737	0	13	55.9	1.44557	194	5.01684	44	0.49676	4.9	2	3	89	4.94039	101.5	64	0
10390	1	48	84	0	17.9862	69	0	0	3889	129.633	15	20	60.3	3.35256	183.1	0.376843	0	22	57.2	1.47919	171	4.42206	47	0.53063	4.9	2	3	89	4.94039	103.5	63	0
16539	1	40	84	0	17.6329	69	0	0	1841	61.3667	18	18	51.5	2.92068	170.9	0.403745	0	16	48	1.24128	150	3.879	31	0.34999	4.7	2	1	87	4.82937	115.5	77.5	0
122	1	55	84	0	16.4661	69	0	0	4272	142.4	15	13	48.6	2.95152	171.8	0.40163	0	29	52.3	1.35248	192	4.96512	58	0.65482	4.6	2	3	85	4.71835	107	63	0
13009	1	48	84	0	20.6045	69.5	0	0	2548	84.9333	20	23	56.3	2.73241	165.3	0.420448	1	84	72.4	1.87226	231	5.97366	54	0.60966	4.9	2	1	91	5.05141	130.5	89	0
13455	1	38	84	0	19.1998	69.5	0	0	2961	98.7	16	20	51.2	2.66669	163.3	0.425597	0	15	57.8	1.49471	168	4.34448	27	0.30483	5.1	2	1	90	4.9959	101	63.5	0
7112	1	60	84	0	20.5358	70	0	0	1770	59	13	17	59	2.87303	169.5	0.412979	1	15	77.3	1.99898	208	5.37888	59	0.66611	5	2	2	103	5.71753	96.5	63	0
613	1	46	84	0	20.2552	70	0	0	4575	152.5	21	31	58.4	2.8832	169.8	0.41225	1	11	63.5	1.64211	179	4.62894	76	0.85804	4.9	2	1	96	5.32896	108	71.5	0
2256	1	51	84	0	20.3486	70	0	0	2569	85.6333	18	14	58.6	2.87981	169.7	0.412493	0	20	53	1.37058	168	4.34448	46	0.51934	5	2	2	96	5.32896	97.5	63	0
17093	1	39	84	0	19.8767	70	0	0	431	14.3667	13	21	55.7	2.80228	167.4	0.41816	0	16	43	1.11198	219	5.66334	61	0.68869	5.2	2	2	93	5.16243	98	63	0
19009	1	39	84	0	19.3414	70	0	0	1100	36.6667	13	13	54.2	2.80228	167.4	0.41816	1	14	61	1.57746	146	3.77556	42	0.47418	4.9	2	1	92	5.10692	115.5	72	0
8978	1	29	84	0	19.4582	70	0	0	4507	150.233	20	17	60	3.08354	175.6	0.398633	0	8	34.7	0.897342	115	2.9739	30	0.3387	4.7	2	3	90	4.9959	97.5	60	0
12892	1	44	84	0	22.0705	70	0	0	476	15.8667	24	25	61.7	2.79558	167.2	0.41866	0	37	64.4	1.66538	236	6.10296	57	0.64353	5	2	2	90	4.9959	103.5	61	0
9328	1	37	84	0	19.7588	70.2	0	0	748	24.9333	11	14	55.9	2.82912	168.2	0.41736	0	19	63.8	1.64987	190	4.9134	63	0.71127	4.7	2	2	89	4.94039	107.5	66	0
8246	1	60	84	0	19.2359	70.5	0	0	1106	36.8667	10	13	51.8	2.69288	164.1	0.429616	0	50	67.1	1.73521	193	4.99098	39	0.44031	5.1	2	3	97	5.38447	126	79.5	0
7182	1	36	84	0	20.9068	71	0	0	4621	154.033	29	19	59.5	2.84597	168.7	0.420865	0	36	49.1	1.26973	208	5.37888	158	1.78382	5.4	2	3	102	5.66202	109.5	66.5	1
16164	1	40	84	0	19.219	71	0	0	2190	73	14	19	53.6	2.7889	167	0.42515	0	24	44	1.13784	148	3.82728	31	0.34999	5.1	2	1	102	5.66202	91.5	54.5	0
575	1	56	84	0	19.8785	71	0	0	640	21.3333	27	19	60.6	3.04852	174.6	0.406644	1	17	49.9	1.29041	206	5.32716	71	0.80159	5.1	2	2	99	5.49549	98.5	54.5	0
14950	1	44	84	0	20.4213	71	0	0	1806	60.2	21	26	57.5	2.81568	167.8	0.423123	0	19	54.1	1.39903	204	5.27544	28	0.31612	5.4	2	3	97	5.38447	105	56.5	0
9828	1	40	84	0	18.9195	71	0	0	728	24.2667	15	16	50.7	2.67977	163.7	0.43372	0	23	50.1	1.29559	186	4.80996	87	0.98223	5	2	3	96	5.32896	117.5	78	0
8221	1	61	84	0	21.0362	71	0	0	4057	135.233	21	16	61.8	2.9378	171.4	0.414236	1	16	85.5	2.21103	218	5.63748	64	0.72256	5.4	2	2	92	5.10692	118.5	75.5	0
14751	1	35	84	0	18.1888	71	0	0	2301	76.7	20	23	57.5	3.16128	177.8	0.399325	0	25	61	1.57746	207	5.35302	142	1.60318	5.2	2	3	91	5.05141	128.5	83.5	0
8639	1	37	84	0	21.4112	71	0	0	287	9.56667	22	16	60	2.80228	167.4	0.424134	0	13	39.4	1.01888	179	4.62894	82	0.92578	4.7	2	1	90	4.9959	82	49	0
2703	1	43	84	0	20.7008	71.5	0	0	3297	109.9	21	21	56.7	2.73902	165.5	0.432024	0	13	63.4	1.63952	218	5.63748	86	0.97094	4.7	2	2	93	5.16243	106	64	0
18928	1	52	84	0	19.8885	72	0	0	1237	41.2333	24	16	59.8	3.00676	173.4	0.415225	0	17	50	1.293	312	8.06832	91	1.02739	5.3	2	2	101	5.60651	108	71.5	0
7968	1	33	84	0	21.9612	72	0	0	4032	134.4	12	16	65.5	2.98253	172.7	0.416908	0	19	47.2	1.22059	163	4.21518	24	0.27096	4.9	2	1	98	5.43998	120	73	0
18847	1	29	84	0	23.3885	72	0	0	1106	36.8667	15	11	66.8	2.8561	169	0.426036	0	22	55	1.4223	187	4.83582	117	1.32093	5.2	2	2	96	5.32896	126.5	80	0
20538	1	41	84	0	22.8405	72	0	0	337	11.2333	11	13	63.7	2.7889	167	0.431138	0	15	84	2.17224	226	5.84436	122	1.37738	5.1	2	1	96	5.32896	129.5	77.5	0
7995	1	50	84	0	18.6394	72	0	0	2044	68.1333	15	14	50.5	2.70932	164.6	0.437424	0	33	42.4	1.09646	186	4.80996	102	1.15158	5.1	2	3	91	5.05141	93.5	65	0
10242	1	53	84	0	19.0855	72.5	0	0	2870	95.6667	15	16	53.1	2.78222	166.8	0.434652	0	17	44.4	1.14818	201	5.19786	90	1.0161	5.5	2	3	109	6.05059	106.5	61	0
13173	1	39	84	0	19.2359	72.5	0	0	2950	98.3333	14	17	55.2	2.86964	169.4	0.427981	0	17	47.9	1.23869	202	5.22372	55	0.62095	4.9	2	1	84	4.66284	107.5	68.5	0
2230	1	46	84	0	19.7589	73	0	0	4165	138.833	25	14	56.1	2.83923	168.5	0.433234	0	28	45	1.1637	201	5.19786	99	1.11771	5.4	2	3	107	5.93957	113	69	1
18921	1	38	84	0	22.3647	73	0	0	1054	35.1333	30	14	62	2.77222	166.5	0.438438	0	64	52	1.34472	220	5.6892	97	1.09513	5.4	2	3	100	5.551	114.5	73.5	0
17711	1	36	84	0	22.7068	73	0	0	1456	48.5333	10	12	65.7	2.8934	170.1	0.429159	0	12	55	1.4223	138	3.56868	42	0.47418	5.2	2	3	99	5.49549	113	70.5	0
15249	1	60	84	0	21.5793	73	0	0	1329	44.3	12	15	63.1	2.9241	171	0.426901	0	11	59.3	1.5335	180	4.6548	42	0.47418	5.1	2	1	98	5.43998	113	72.5	0
8536	1	45	84	0	19.8494	73	0	0	2856	95.2	19	13	51.9	2.61469	161.7	0.451453	0	61	46.8	1.21025	229	5.92194	135	1.52415	5.5	2	2	95	5.27345	118.5	76.5	0
1269	1	46	84	0	20.9437	73	0	0	4322	144.067	16	19	62.9	3.00329	173.3	0.421235	1	16	45.4	1.17404	151	3.90486	34	0.38386	5	2	1	88	4.88488	111.5	65	0
4084	1	42	84	0	21.3439	73.2	0	0	4375	145.833	20	14	56.5	2.64713	162.7	0.449908	0	20	73.3	1.89554	256	6.62016	92	1.03868	4.8	2	1	95	5.27345	138	86	0
1543	1	39	84	0	21.5971	73.2	0	0	4339	144.633	20	17	63.3	2.93094	171.2	0.42757	0	18	67.6	1.74814	175	4.5255	46	0.51934	5	2	1	82	4.55182	107	68.5	0
12058	1	35	84	0	17.9297	73.4	0	0	3289	109.633	14	17	57	3.17909	178.3	0.411666	0	23	48.9	1.26455	216	5.58576	84	0.94836	5	2	2	99	5.49549	98	55.5	0
9598	1	37	84	0	20.0645	73.4	0	0	4018	133.933	22	14	56.9	2.83586	168.4	0.435867	0	16	53.3	1.37834	159	4.11174	89	1.00481	4.9	2	3	97	5.38447	105	66.5	0
351	1	55	84	0	19.6269	73.5	0	0	2542	84.7333	17	11	55	2.80228	167.4	0.439068	0	80	49.6	1.28266	175	4.5255	64	0.72256	4.9	2	1	103	5.71753	101.5	64.5	0
16957	1	36	84	0	21.4972	73.5	0	0	1085	36.1667	25	20	62.2	2.8934	170.1	0.432099	0	18	48	1.24128	241	6.23226	80	0.9032	5.1	2	3	95	5.27345	118.5	77	0
9484	1	30	84	0	21.4881	73.5	0	0	3348	111.6	20	17	60	2.79224	167.1	0.439856	0	20	58.6	1.5154	174	4.49964	70	0.7903	4.8	2	3	89	4.94039	97.5	56	0
13313	1	36	84	0	20.0056	73.5	0	0	361	12.0333	12	16	64.1	3.2041	179	0.410615	0	10	41.5	1.07319	141	3.64626	34	0.38386	5.5	2	3	87	4.82937	113.5	71	0
4125	1	42	84	0	21.4286	73.5	0	0	3067	102.233	14	17	65.7	3.066	175.1	0.41976	0	24	68.4	1.76882	214	5.53404	99	1.11771	5.146	2	2	77	4.27427	113	74	0
5066	1	53	84	0	19.157	73.6	0	0	2172	72.4	16	17	57.8	3.01717	173.7	0.423719	0	14	53.4	1.38092	200	5.172	72	0.81288	4.8	2	1	93	5.16243	114.5	71.5	0
7749	1	55	84	0	19.5616	73.8	0	0	3416	113.867	13	12	56.4	2.8832	169.8	0.434629	1	16	59.1	1.52833	264	6.82704	121	1.36609	4.8	2	3	92	5.10692	102	68	0
11635	1	48	84	0	21.1551	74	0	0	3280	109.333	13	17	54.7	2.58566	160.8	0.460199	0	24	46.8	1.21025	155	4.0083	46	0.51934	5.2	2	3	98	5.43998	131	83.5	0
6607	1	52	84	0	21.0254	74	0	0	709	23.6333	13	14	54.5	2.5921	161	0.459627	1	26	49.8	1.28783	184	4.75824	98	1.10642	4.7	2	3	98	5.43998	108	70.5	0
2300	1	58	84	0	21.2039	74	0	0	370	12.3333	11	11	58.5	2.75892	166.1	0.445515	0	11	55.1	1.42489	187	4.83582	50	0.5645	4.7	2	3	97	5.38447	109	70	0
5651	1	51	84	0	21.073	74	0	0	292	9.73333	29	25	58.7	2.78556	166.9	0.443379	0	27	62	1.60332	234	6.05124	59	0.66611	5.2	2	3	97	5.38447	111.5	73.5	0
6623	1	36	84	0	22.9287	74	0	0	377	12.5667	25	8	69.1	3.0137	173.6	0.426267	0	24	48.4	1.25162	192	4.96512	47	0.53063	4.8	2	1	93	5.16243	119.5	70	0
6554	1	42	84	0	20.0128	74	0	0	3591	119.7	13	12	60.8	3.03805	174.3	0.424555	0	13	48.2	1.24645	184	4.75824	39	0.44031	5	2	2	91	5.05141	111.5	73	0
7493	1	35	84	0	23.3304	74	0	0	729	24.3	16	18	65.3	2.79893	167.3	0.442319	1	16	60.3	1.55936	188	4.86168	36	0.40644	4.7	2	1	89	4.94039	120	80.5	0
14821	1	34	84	0	22.6739	74	0	0	749	24.9667	27	28	64.3	2.83586	168.4	0.43943	1	17	44	1.13784	126	3.25836	47	0.53063	5	2	3	82	4.55182	101	66	0
4754	1	53	84	0	20.1147	74.2	0	0	4351	145.033	13	17	58.2	2.8934	170.1	0.436214	0	13	50.2	1.29817	206	5.32716	68	0.76772	5.2	2	2	97	5.38447	118.5	79	0
1985	1	65	84	0	19.2084	74.3	0	0	1974	65.8	21	24	59.5	3.0976	176	0.422159	0	17	50.1	1.29559	239	6.18054	118	1.33222	4.8	2	2	93	5.16243	137	86	0
17633	1	56	84	0	22.6377	74.5	0	0	1403	46.7667	70	38	65.5	2.8934	170.1	0.437978	1	46	65	1.6809	191	4.93926	67	0.75643	5.6	2	2	100	5.551	119	72	0
4012	1	42	84	0	20.1265	74.5	0	0	719	23.9667	17	14	56.4	2.80228	167.4	0.445042	1	15	47.4	1.22576	170	4.3962	44	0.49676	4.9	2	2	81	4.49631	99	62	0
6243	1	39	84	0	19.3096	74.6	0	0	4326	144.2	10	17	63.4	3.28334	181.2	0.4117	0	9	70	1.8102	151	3.90486	16	0.18064	4.9	2	2	95	5.27345	98	60	0
695	1	56	84	0	20.4642	74.6	0	0	2252	75.0667	17	14	62.1	3.03456	174.2	0.428243	0	8	62.2	1.60849	182	4.70652	61	0.68869	4.9	2	2	90	4.9959	115	73	0
11870	1	31	84	0	21.7187	74.6	0	0	1517	50.5667	13	16	58.7	2.70274	164.4	0.453771	0	12	53.8	1.39127	161	4.16346	44	0.49676	4.8	2	2	88	4.88488	115	75.5	0
1743	1	37	84	0	20.1409	74.8	0	0	4427	147.567	18	16	61.4	3.04852	174.6	0.428408	1	22	49	1.26714	233	6.02538	178	2.00962	5	2	1	91	5.05141	115	69	0
6201	1	39	84	0	19.3621	74.9	0	0	4361	145.367	19	29	59.5	3.07301	175.3	0.427268	0	25	58.8	1.52057	182	4.70652	69	0.77901	5.1	2	3	97	5.38447	112.5	71.5	0
3559	1	54	84	0	22.3236	75	0	0	4388	146.267	22	16	65.2	2.92068	170.9	0.438853	0	42	74	1.91364	198	5.12028	54	0.60966	5.4	2	2	105	5.82855	122	76	0
17559	1	35	84	0	21.1203	75	0	0	1460	48.6667	31	25	57.5	2.7225	165	0.454545	0	32	66	1.70676	288	7.44768	132	1.49028	5	2	2	102	5.66202	130	84.5	0
9244	1	49	84	0	21.3494	75	0	0	3862	128.733	14	13	60.4	2.82912	168.2	0.445898	1	52	56.5	1.46109	179	4.62894	80	0.9032	4.6	2	1	95	5.27345	104	65	0
20792	1	67	84	0	20.5621	75	0	0	460	15.3333	15	25	54.9	2.66996	163.4	0.458996	1	14	41	1.06026	161	4.16346	69	0.77901	5.3	2	1	95	5.27345	108	61.5	0
6049	1	55	84	0	21.3733	75	0	0	3612	120.4	16	11	56.3	2.63413	162.3	0.462107	0	16	34.3	0.886998	172	4.44792	56	0.63224	5.1	2	3	84	4.66284	89	61	0
5756	1	43	84	0	20.3888	75.2	0	0	4622	154.067	16	15	61.8	3.03108	174.1	0.431936	0	22	35.5	0.91803	199	5.14614	148	1.67092	5	2	2	85	4.71835	133.5	88	0
8228	1	35	84	0	20.8493	75.4	0	0	4375	145.833	21	13	62.4	2.9929	173	0.435838	0	15	44.5	1.15077	138	3.56868	56	0.63224	4.6	2	1	100	5.551	122	75.5	0
15466	1	35	84	0	22.8554	75.5	0	0	2175	72.5	21	20	65.2	2.85272	168.9	0.44701	0	16	64.3	1.6628	185	4.7841	49	0.55321	5	2	3	106	5.88406	125	76	0
5998	1	54	84	0	20.9311	75.5	0	0	3644	121.467	16	14	62.5	2.98598	172.8	0.436921	1	35	49	1.26714	184	4.75824	78	0.88062	4.8	2	2	103	5.71753	109.5	72.5	0
10762	1	35	84	0	21.4059	75.5	0	0	1860	62	29	26	53.1	2.48063	157.5	0.479365	0	29	73.5	1.90071	201	5.19786	94	1.06126	5.146	2	2	98	5.43998	121	72.5	0
8954	1	52	84	0	24.0095	75.8	0	0	1399	46.6333	24	17	66.4	2.76557	166.3	0.455803	1	12	37.3	0.964578	157	4.06002	77	0.86933	4.4	2	2	96	5.32896	109	68.5	0
7958	1	44	84	0	21.2329	75.8	0	0	3239	107.967	14	20	65.1	3.066	175.1	0.432895	0	28	56.5	1.46109	207	5.35302	47	0.53063	5.1	2	1	85	4.71835	125	81.5	0
18669	1	47	84	0	19.6999	76	0	0	1083	36.1	14	12	61.3	3.1117	176.4	0.430839	0	14	85	2.1981	181	4.68066	32	0.36128	5.5	2	1	101	5.60651	111.5	70.5	0
3419	1	40	84	0	19.9378	76	0	0	3861	128.7	15	12	63.1	3.16484	177.9	0.427206	1	20	42.1	1.08871	151	3.90486	55	0.62095	5.2	2	3	98	5.43998	98	65	0
19582	1	35	84	0	22.2609	76	0	0	742	24.7333	18	15	59	2.65038	162.8	0.46683	0	22	47	1.21542	164	4.24104	87	0.98223	4.9	2	2	96	5.32896	122	79	0
9091	1	48	84	0	20.7347	76.2	0	0	2915	97.1667	20	17	63.5	3.0625	175	0.435429	0	11	59.9	1.54901	199	5.14614	66	0.74514	5.4	2	3	98	5.43998	126	77	0
6420	1	55	84	0	21.309	76.3	0	0	1456	48.5333	17	15	59.5	2.79224	167.1	0.456613	0	19	44.2	1.14301	225	5.8185	55	0.62095	4.8	2	3	78	4.32978	116	79	0
5304	1	33	84	0	20.7305	76.4	0	0	4322	144.067	18	12	66.2	3.19337	178.7	0.427532	1	12	47.9	1.23869	182	4.70652	91	1.02739	4.5	2	2	100	5.551	115	67.5	0
3816	1	41	84	0	21.5137	76.4	0	0	2218	73.9333	15	13	61.3	2.84934	168.8	0.452607	0	24	47	1.21542	176	4.55136	64	0.72256	4.8	2	3	84	4.66284	116.5	66.5	0
11660	1	42	84	0	20.8208	76.5	0	0	3345	111.5	8	16	63.4	3.04502	174.5	0.438395	0	12	50.3	1.30076	166	4.29276	111	1.25319	5.146	2	1	90	4.9959	111.5	67	0
3758	1	51	84	0	21.311	76.7	0	0	4383	146.1	19	15	62.9	2.95152	171.8	0.446449	0	28	69.8	1.80503	215	5.5599	59	0.66611	5.7	2	3	94	5.21794	109	66.5	0
3969	1	54	84	0	20.8024	76.7	0	0	1372	45.7333	17	14	61.9	2.97562	172.5	0.444638	1	15	46.2	1.19473	231	5.97366	107	1.20803	4.9	2	1	85	4.71835	128.5	83	0
1733	1	48	84	0	22.0835	76.8	0	0	1376	45.8667	21	15	61	2.76224	166.2	0.462094	0	12	52.9	1.36799	211	5.45646	64	0.72256	5.2	2	3	103	5.71753	117.5	78	0
11408	1	30	84	0	22.4403	76.9	0	0	3650	121.667	22	13	64.7	2.8832	169.8	0.452886	0	20	52.7	1.36282	203	5.24958	87	0.98223	4.942	2	3	93	5.16243	125	70.5	0
17585	1	35	84	0	20.2092	77	0	0	1455	48.5	44	29	62.6	3.0976	176	0.4375	0	42	93	2.40498	202	5.22372	38	0.42902	5.5	2	1	107	5.93957	143	91	0
14450	1	34	84	0	21.4674	77	0	0	2552	85.0667	27	22	69.4	3.2328	179.8	0.428254	0	20	52.7	1.36282	118	3.05148	47	0.53063	5.1	2	1	103	5.71753	111	69	0
20901	1	41	84	0	22.2812	77	0	0	345	11.5	12	15	56.4	2.53128	159.1	0.483972	0	12	70	1.8102	230	5.9478	30	0.3387	5.4	2	1	103	5.71753	108	64.5	0
915	1	56	84	0	21.0021	77	0	0	701	23.3667	17	14	61.7	2.9378	171.4	0.449242	0	27	43.8	1.13267	205	5.3013	104	1.17416	5.1	2	3	92	5.10692	96.5	58.5	0
13790	1	34	84	0	21.8668	77	0	0	361	12.0333	27	20	65.9	3.0137	173.6	0.443548	0	22	58.5	1.51281	255	6.5943	86	0.97094	4.8	2	1	81	4.49631	131.5	76.5	0
3959	1	47	84	0	21.3493	77.1	0	0	1462	48.7333	13	15	68.1	3.1898	178.6	0.431691	0	13	60.1	1.55419	239	6.18054	83	0.93707	5.4	2	2	88	4.88488	111	73	0
7866	1	42	84	0	23.0057	77.3	0	0	2253	75.1	18	20	60.6	2.63413	162.3	0.476278	0	42	38.6	0.998196	219	5.66334	160	1.8064	5.5	2	2	109	6.05059	105	72	1
3562	1	40	84	0	20.6579	77.3	0	0	4353	145.1	19	10	64.5	3.12229	176.7	0.437465	0	19	52	1.34472	239	6.18054	84	0.94836	4.7	2	3	95	5.27345	120	75	0
7068	1	40	84	0	21.177	77.3	0	0	3324	110.8	19	19	65.3	3.08354	175.6	0.440205	0	21	44	1.13784	175	4.5255	47	0.53063	5	2	3	92	5.10692	115	73.5	0
8811	1	52	84	0	20.1757	77.3	0	0	2987	99.5667	16	16	62	3.07301	175.3	0.440958	1	20	69.5	1.79727	172	4.44792	76	0.85804	4.6	2	3	80	4.4408	103.5	67	0
2568	1	42	84	0	22.1731	77.5	0	0	4529	150.967	15	14	66.9	3.01717	173.7	0.446172	0	12	69.4	1.79468	191	4.93926	85	0.95965	5.2	2	3	98	5.43998	109.5	66.5	0
8432	1	35	84	0	24.2359	77.5	0	0	3059	101.967	22	20	71.2	2.9378	171.4	0.452159	1	13	39.8	1.02923	174	4.49964	119	1.34351	4.7	2	3	96	5.32896	104	65	0
5804	1	60	84	0	20.947	77.5	0	0	4138	137.933	17	17	58	2.7689	166.4	0.465745	0	25	44.9	1.16111	186	4.80996	70	0.7903	5	2	3	94	5.21794	110.5	72.5	0
14296	1	35	84	0	20.2041	77.5	0	0	2898	96.6	15	14	62.3	3.08354	175.6	0.441344	0	16	65.9	1.70417	175	4.5255	18	0.20322	4.6	2	2	91	5.05141	100.5	65.5	0
18065	1	41	84	0	22.5801	78	0	0	1156	38.5333	13	13	63.2	2.79893	167.3	0.466228	0	20	63	1.62918	176	4.55136	83	0.93707	5.4	2	1	104	5.77304	118.5	76	0
18893	1	68	84	0	21.7055	78	0	0	756	25.2	11	13	61.7	2.8426	168.6	0.462633	0	12	83	2.14638	235	6.0771	57	0.64353	5.4	2	2	104	5.77304	132.5	86	0
17785	1	62	84	0	21.9238	78	0	0	1554	51.8	10	14	54.8	2.49956	158.1	0.493359	0	21	68	1.75848	209	5.40474	68	0.76772	5.7	2	2	100	5.551	126	82	0
15570	1	36	84	0	22.0267	78	0	0	1836	61.2	16	18	66	2.99636	173.1	0.450607	0	13	75.9	1.96277	175	4.5255	48	0.54192	4.9	2	1	99	5.49549	122.5	76	0
20058	1	58	84	0	23.2767	78	0	0	754	25.1333	17	21	62.3	2.6765	163.6	0.476773	0	16	70	1.8102	196	5.06856	47	0.53063	5.5	2	1	99	5.49549	136	81	0
651	1	40	84	0	20.769	78	0	0	2930	97.6667	12	11	64.7	3.11523	176.5	0.441926	0	10	53.7	1.38868	152	3.93072	34	0.38386	5.5	2	3	94	5.21794	109	68.5	0
18319	1	40	84	0	23.7361	78	0	0	1349	44.9667	22	18	64.7	2.7258	165.1	0.472441	1	21	86	2.22396	204	5.27544	42	0.47418	5.2	2	2	94	5.21794	139.5	89	0
15101	1	47	84	0	22.4795	78	0	0	1139	37.9667	30	24	63.9	2.8426	168.6	0.462633	0	44	56.1	1.45075	199	5.14614	133	1.50157	5	2	1	83	4.60733	111.5	76.5	0
1951	1	64	84	0	20.5554	78.2	0	0	364	12.1333	17	23	58.5	2.84597	168.7	0.463545	1	36	54.4	1.40678	229	5.92194	68	0.76772	5.5	2	1	97	5.38447	105.5	70.5	0
11705	1	55	84	0	20.6901	78.2	0	0	3635	121.167	19	19	60.5	2.9241	171	0.45731	0	17	65.5	1.69383	185	4.7841	80	0.9032	5.35	2	2	94	5.21794	135	86	0
3984	1	49	84	0	23.6034	78.3	0	0	2912	97.0667	13	16	58.7	2.48693	157.7	0.496512	0	15	35.5	0.91803	206	5.32716	101	1.14029	4.84	2	1	91	5.05141	172.5	108.5	0
14934	1	55	84	0	21.7717	78.5	0	0	366	12.2	16	18	58.7	2.69616	164.2	0.478076	0	21	42.4	1.09646	180	4.6548	130	1.4677	5.8	2	3	107	5.93957	120.5	86.5	0
14427	1	35	84	0	23.0171	78.5	0	0	1841	61.3667	24	24	72.6	3.15418	177.6	0.442005	0	16	59.9	1.54901	205	5.3013	44	0.49676	4.9	2	1	89	4.94039	128.5	79.5	0
13829	1	39	84	0	20.5904	78.5	0	0	2831	94.3667	14	19	65.9	3.20052	178.9	0.438793	0	16	65	1.6809	179	4.62894	57	0.64353	5.5	2	3	87	4.82937	108	65	0
4256	1	42	84	0	24.3214	78.5	0	0	2881	96.0333	7	19	69.3	2.84934	168.8	0.465047	0	20	66.5	1.71969	175	4.5255	54	0.60966	4.8	2	2	84	4.66284	116	76.5	0
8870	1	43	84	0	23.7104	78.7	0	0	4417	147.233	22	18	67	2.82576	168.1	0.468174	1	34	46.5	1.20249	256	6.62016	152	1.71608	5	2	1	95	5.27345	155.5	86	0
5105	1	42	84	0	24.4757	78.8	0	0	4394	146.467	12	15	75.3	3.07652	175.4	0.449259	0	14	47	1.21542	171	4.42206	89	1.00481	5	2	2	95	5.27345	118	69	0
2478	1	43	84	0	19.8857	78.8	0	0	4305	143.5	11	14	60.9	3.0625	175	0.450286	0	11	54.7	1.41454	178	4.60308	50	0.5645	5	2	2	90	4.9959	111	72.5	0
1289	1	55	84	0	19.7392	79	0	0	3808	126.933	14	10	59.9	3.03456	174.2	0.453502	0	19	58.2	1.50505	210	5.4306	118	1.33222	5.6	2	2	109	6.05059	145	90.5	0
4554	1	44	84	0	21.4204	79	0	0	4064	135.467	16	12	65.6	3.0625	175	0.451429	0	42	42.7	1.10422	181	4.68066	245	2.76605	5	2	3	105	5.82855	107.5	68	0
10122	1	51	84	0	22.3536	79	0	0	4081	136.033	19	19	69.4	3.10464	176.2	0.448354	0	12	72.7	1.88002	227	5.87022	47	0.53063	4.7	2	2	100	5.551	118.5	77.5	0
16353	1	36	84	0	21.8171	79	0	0	2116	70.5333	11	16	63.2	2.8968	170.2	0.46416	0	21	46	1.18956	187	4.83582	46	0.51934	5.2	2	3	99	5.49549	122.5	79.5	0
2793	1	37	84	0	22.9095	79	0	0	2897	96.5667	20	31	70	3.0555	174.8	0.451945	0	21	52.4	1.35506	222	5.74092	83	0.93707	5.2	2	1	88	4.88488	131.5	83	0
10031	1	36	84	0	23.1544	79.5	0	0	4016	133.867	16	13	68.5	2.9584	172	0.462209	0	18	33.3	0.861138	193	4.99098	248	2.79992	4.8	2	3	90	4.9959	110	65.5	0
10626	1	35	84	0	23.1069	79.8	0	0	3619	120.633	24	18	70.2	3.03805	174.3	0.457831	0	21	31.9	0.824934	165	4.2669	97	1.09513	5.044	2	1	89	4.94039	125	78.5	0
6161	1	37	84	0	20.836	79.8	0	0	4530	151	19	16	62	2.97563	172.5	0.462609	0	33	57.2	1.47919	172	4.44792	91	1.02739	5	2	1	86	4.77386	108.5	71.5	0
6630	1	33	84	0	20.5394	79.8	0	0	1092	36.4	17	16	66.4	3.2328	179.8	0.443826	0	13	55.1	1.42489	158	4.08588	76	0.85804	4.9	2	3	82	4.55182	110.5	64.5	0
1785	1	52	84	0	22.795	80	0	0	798	26.6	21	23	65.8	2.8866	169.9	0.470865	0	19	77	1.99122	220	5.6892	73	0.82417	5.4	2	3	104	5.77304	112.5	76	0
11605	1	47	84	0	23.0562	80	0	0	3397	113.233	12	16	71.5	3.10112	176.1	0.454287	0	11	41.9	1.08353	201	5.19786	39	0.44031	5.248	2	3	103	5.71753	117.5	75	0
17829	1	39	84	0	23.5342	80	0	0	1092	36.4	20	18	69.3	2.94466	171.6	0.4662	0	27	51	1.31886	166	4.29276	43	0.48547	5.1	2	2	102	5.66202	133.5	80	0
13337	1	43	84	0	21.0397	80	0	0	2926	97.5333	14	21	68.7	3.26525	180.7	0.442723	0	20	59.9	1.54901	263	6.80118	71	0.80159	5	2	2	91	5.05141	116.5	70	0
6232	1	39	84	0	21.3226	80	0	0	4560	152	16	18	66.5	3.11876	176.6	0.453001	1	12	54.9	1.41971	181	4.68066	40	0.4516	4.6	2	3	89	4.94039	101	63.5	0
3405	1	46	84	0	22.4327	80	0	0	1092	36.4	17	23	70.2	3.12936	176.9	0.452233	0	35	42.7	1.10422	176	4.55136	103	1.16287	4.8	2	1	89	4.94039	105	64.5	0
19296	1	40	84	0	23.7953	80	0	0	1126	37.5333	22	23	67	2.81568	167.8	0.476758	0	55	46	1.18956	179	4.62894	142	1.60318	5.3	2	1	88	4.88488	128.5	87.5	0
5325	1	58	84	0	22.9035	80	0	0	391	13.0333	22	14	59	2.57603	160.5	0.498442	0	30	44.6	1.15336	182	4.70652	65	0.73385	4.6	2	3	88	4.88488	93.5	57	0
5853	1	32	84	0	22.7413	80.2	0	0	4017	133.9	17	15	73.6	3.2364	179.9	0.445803	0	13	36.1	0.933546	139	3.59454	79	0.89191	5.1	2	1	98	5.43998	104	63	0
4061	1	67	84	0	21.65	80.3	0	0	2648	88.2667	19	17	59.3	2.73903	165.5	0.485196	0	20	45.2	1.16887	157	4.06002	113	1.27577	5.2	2	2	87	4.82937	96	66.5	0
14917	1	45	84	0	24.2184	80.5	0	0	2576	85.8667	16	13	70.9	2.92752	171.1	0.470485	1	14	64.7	1.67314	204	5.27544	40	0.4516	5.2	2	2	93	5.16243	121.5	79	0
10327	1	59	84	0	23.9661	80.5	0	0	365	12.1667	13	10	61.2	2.5536	159.8	0.503755	1	10	44.9	1.16111	171	4.42206	88	0.99352	4.636	2	3	90	4.9959	117	72	0
4749	1	40	84	0	21.9931	80.6	0	0	4619	153.967	18	14	67.2	3.0555	174.8	0.461098	0	20	59.2	1.53091	209	5.40474	74	0.83546	5.1	2	2	102	5.66202	126.5	78	0
4020	1	43	84	0	21.1091	80.6	0	0	4492	149.733	18	16	57.4	2.7192	164.9	0.488781	1	15	41.5	1.07319	182	4.70652	84	0.94836	5.1	2	2	96	5.32896	95.5	62	0
8534	1	37	84	0	22.627	80.6	0	0	4018	133.933	21	16	65.7	2.90362	170.4	0.473005	0	18	40.9	1.05767	189	4.88754	103	1.16287	5.1	2	3	89	4.94039	102	59	0
4654	1	55	84	0	23.7463	81	0	0	1835	61.1667	14	14	61.4	2.58566	160.8	0.503731	0	16	48.3	1.24904	185	4.7841	56	0.63224	5.6	2	2	105	5.82855	162.5	99	1
15182	1	32	84	0	24.9207	81	0	0	2171	72.3667	23	22	67.6	2.71261	164.7	0.491803	0	17	65	1.6809	172	4.44792	23	0.25967	5.1	2	1	103	5.71753	120	76.5	0
14909	1	41	84	0	20.7244	81	0	0	2562	85.4	36	23	66.7	3.21844	179.4	0.451505	0	29	37.4	0.967164	185	4.7841	100	1.129	4.9	2	3	99	5.49549	117.5	73	0
14217	1	50	84	0	23.5186	81	0	0	2996	99.8667	25	25	66.3	2.81904	167.9	0.48243	1	59	64.1	1.65763	157	4.06002	54	0.60966	5.1	2	3	97	5.38447	105.5	63	0
20256	1	35	84	0	19.8124	81	0	0	372	12.4	14	12	62	3.12936	176.9	0.457886	0	21	46	1.18956	168	4.34448	50	0.5645	5.1	2	3	93	5.16243	128	66	0
4641	1	62	84	0	22.189	81	0	0	365	12.1667	16	14	63.9	2.87981	169.7	0.477313	0	17	47.7	1.23352	183	4.73238	72	0.81288	5.6	2	1	91	5.05141	131.5	85.5	0
13371	1	39	84	0	22.8958	81	0	0	2532	84.4	17	20	70.6	3.08354	175.6	0.461276	1	18	63.2	1.63435	182	4.70652	39	0.44031	5	2	3	86	4.77386	93.5	60.5	0
6028	1	53	84	0	22.259	81.2	0	0	4346	144.867	38	25	60.6	2.7225	165	0.492121	0	132	46	1.18956	249	6.43914	201	2.26929	4.9	2	3	95	5.27345	120.5	72	0
43	1	56	84	0	22.1226	81.5	0	0	1167	38.9	14	14	69.7	3.15063	177.5	0.459155	0	13	77.2	1.99639	196	5.06856	42	0.47418	5	2	1	106	5.88406	118.5	78	0
2042	1	52	84	0	21.4368	81.5	0	0	2972	99.0667	14	14	60	2.79893	167.3	0.487149	0	28	54.4	1.40678	166	4.29276	51	0.57579	4.8	2	3	90	4.9959	107	68	0
10284	1	56	84	0	22.0483	81.5	0	0	330	11	16	17	62.6	2.83923	168.5	0.48368	0	17	37.2	0.961992	190	4.9134	54	0.60966	4.5	2	2	90	4.9959	120.5	81	0
7614	1	46	84	0	23.5087	81.5	0	0	4451	148.367	20	14	68.1	2.8968	170.2	0.478848	0	23	32.3	0.835278	170	4.3962	167	1.88543	4.9	2	1	89	4.94039	111	69	0
18287	1	35	84	0	23.9948	82	0	0	1439	47.9667	30	14	73.4	3.059	174.9	0.468839	1	46	50	1.293	273	7.05978	178	2.00962	5.6	2	2	104	5.77304	122.5	75	0
20341	1	52	84	0	23.0192	82	0	0	637	21.2333	25	15	68.1	2.9584	172	0.476744	0	259	56	1.44816	238	6.15468	108	1.21932	5.8	2	2	103	5.71753	124	79.5	0
4039	1	54	84	0	24.7002	82	0	0	364	12.1333	22	27	67.9	2.74896	165.8	0.494572	1	13	42.2	1.09129	207	5.35302	114	1.28706	5.248	2	2	98	5.43998	120	73	0
532	1	48	84	0	24.1294	82	0	0	4344	144.8	31	20	71.8	2.97563	172.5	0.475362	0	45	63.5	1.64211	293	7.57698	147	1.65963	5.1	2	2	97	5.38447	118	78.5	0
2374	1	40	84	0	23.753	82	0	0	2991	99.7	25	19	74.5	3.13644	177.1	0.463015	0	109	44.1	1.14043	181	4.68066	246	2.77734	4.8	2	3	96	5.32896	190	117	0
7918	1	49	84	0	22.9671	82	0	0	3896	129.867	24	23	68.5	2.98253	172.7	0.474812	1	48	36.1	0.933546	172	4.44792	129	1.45641	5.1	2	1	95	5.27345	100.5	65.5	0
13567	1	32	84	0	23.9555	82	0	0	2933	97.7667	18	17	71.2	2.97218	172.4	0.475638	0	15	63.1	1.63177	167	4.31862	45	0.50805	5	2	1	90	4.9959	110.5	68.5	0
13539	1	43	84	0	20.9627	82	0	0	2893	96.4333	15	21	65.6	3.12936	176.9	0.463539	0	22	42.1	1.08871	169	4.37034	57	0.64353	5.1	2	2	87	4.82937	106.5	73	0
13652	1	46	84	0	21.8688	82	0	0	728	24.2667	10	16	65.3	2.98598	172.8	0.474537	0	17	54.5	1.40937	171	4.42206	65	0.73385	5.1	2	1	83	4.60733	107.5	67.5	0
10001	1	44	84	0	21.6866	82.2	0	0	1830	61	20	16	67.1	3.09408	175.9	0.467311	0	16	42.8	1.10681	279	7.21494	90	1.0161	5	2	2	96	5.32896	148	92	0
6464	1	45	84	0	21.4378	82.4	0	0	4399	146.633	26	22	68	3.17196	178.1	0.462661	0	15	57.6	1.48954	229	5.92194	99	1.11771	4.7	2	1	89	4.94039	118	68	0
19481	1	35	84	0	23.6474	82.5	0	0	728	24.2667	17	11	68.1	2.87981	169.7	0.486152	0	20	42	1.08612	194	5.01684	81	0.91449	5.2	2	3	94	5.21794	117.5	70	0
5235	1	46	84	0	22.9606	82.8	0	0	4007	133.567	26	22	66.2	2.8832	169.8	0.487633	1	34	52.7	1.36282	221	5.71506	86	0.97094	4.9	2	2	93	5.16243	131	78.5	0
16511	1	35	84	0	24.629	83	0	0	2145	71.5	21	31	66	2.67977	163.7	0.507025	0	29	58	1.49988	225	5.8185	50	0.5645	5.4	2	3	100	5.551	140.5	80.5	0
7983	1	50	84	0	23.1185	83	0	0	3652	121.733	19	11	60	2.59532	161.1	0.515208	0	33	65.2	1.68607	157	4.06002	75	0.84675	5.1	2	3	92	5.10692	109.5	66.5	0
11045	1	56	84	0	22.6061	83.2	0	0	3555	118.5	14	17	63.5	2.80898	167.6	0.49642	1	13	36.2	0.936132	199	5.14614	166	1.87414	5.248	2	2	97	5.38447	115.5	77	0
2441	1	47	84	0	22.7965	83.4	0	0	4393	146.433	36	25	71.5	3.13644	177.1	0.47092	0	46	32.6	0.843036	207	5.35302	110	1.2419	5.1	2	2	101	5.60651	95	58	0
14739	1	47	84	0	24.334	83.5	0	0	1442	48.0667	18	19	77.1	3.1684	178	0.469101	1	14	47.2	1.22059	169	4.37034	99	1.11771	5.1	2	2	101	5.60651	130	86.5	0
1352	1	43	84	0	22.4764	83.6	0	0	4528	150.933	17	12	65.8	2.92752	171.1	0.488603	0	20	41.3	1.06802	146	3.77556	57	0.64353	5.5	2	3	96	5.32896	122	74.5	0
6991	1	48	84	0	23.9304	83.6	0	0	4411	147.033	36	19	66.5	2.77889	166.7	0.5015	1	23	49.2	1.27231	171	4.42206	62	0.69998	5.1	2	3	93	5.16243	104	67.5	0
9378	1	40	84	0	22.1533	83.8	0	0	4359	145.3	19	14	73.3	3.30876	181.9	0.460693	0	10	56.9	1.47143	186	4.80996	101	1.14029	4.9	2	3	92	5.10692	117.5	66.5	0
18208	1	60	84	0	21.7429	84	0	0	1148	38.2667	28	22	64.1	2.94809	171.7	0.489225	0	23	52	1.34472	210	5.4306	52	0.58708	5.2	2	1	101	5.60651	131	90	0
2606	1	50	84	0	23.5432	84	0	0	4165	138.833	23	12	68.2	2.8968	170.2	0.493537	1	55	43.6	1.1275	183	4.73238	120	1.3548	4.9	2	3	100	5.551	116	75	0
10755	1	30	84	0	23.7078	84	0	0	735	24.5	27	19	69	2.91044	170.6	0.49238	0	26	59.8	1.54643	193	4.99098	82	0.92578	5.146	2	3	91	5.05141	119	74	0
16438	1	55	84	0	24.1638	84	0	0	728	24.2667	18	25	68.2	2.8224	168	0.5	0	26	40	1.0344	204	5.27544	61	0.68869	5.1	2	2	91	5.05141	135	86	0
11694	1	35	84	0	24.5164	84.3	0	0	3274	109.133	20	26	73.8	3.01023	173.5	0.485879	0	35	46.3	1.19732	212	5.48232	188	2.12252	4.9	2	1	90	4.9959	109.5	68.5	0
9987	1	40	84	0	23.4571	84.5	0	0	1932	64.4	37	25	66.6	2.83923	168.5	0.501484	0	25	58.1	1.50247	233	6.02538	59	0.66611	5.2	2	3	87	4.82937	116.5	70.5	0
9795	1	42	84	0	23.02	84.7	0	0	4011	133.7	25	16	62.9	2.73241	165.3	0.512402	0	51	48	1.24128	199	5.14614	45	0.50805	4.9	2	1	98	5.43998	113	76	0
1416	1	50	84	0	24.1546	84.8	0	0	3269	108.967	23	17	66.4	2.74896	165.8	0.51146	0	34	48.5	1.25421	307	7.93902	195	2.20155	5.4	2	1	107	5.93957	136.5	88.5	0
2566	1	49	84	0	22.0821	84.8	0	0	4373	145.767	20	20	65.1	2.94809	171.7	0.493885	0	29	53	1.37058	209	5.40474	59	0.66611	5	2	1	93	5.16243	131.5	81	0
3375	1	38	84	0	23.949	85.2	0	0	2553	85.1	17	18	74.1	3.09408	175.9	0.484366	0	16	87.9	2.27309	211	5.45646	65	0.73385	4.8	2	2	98	5.43998	162	102	0
4620	1	50	84	0	22.8938	85.8	0	0	3657	121.9	24	17	73.6	3.21485	179.3	0.478528	1	104	50.1	1.29559	187	4.83582	69	0.77901	5.2	2	2	95	5.27345	106.5	63.5	0
6216	1	52	84	0	24.733	86	0	0	2954	98.4667	18	12	78.1	3.15773	177.7	0.483962	0	12	51.2	1.32403	216	5.58576	67	0.75643	4.7	2	2	108	5.99508	134.5	89	0
20784	1	41	84	0	24.9106	86	0	0	365	12.1667	35	22	74.9	3.00676	173.4	0.495963	0	33	63	1.62918	236	6.10296	60	0.6774	5.5	2	2	108	5.99508	127.5	87	0
18453	1	35	84	0	24.4649	86	0	0	1099	36.6333	25	19	76.3	3.11876	176.6	0.486976	0	28	43	1.11198	152	3.93072	75	0.84675	5.4	2	1	106	5.88406	111.5	75	0
4934	1	43	84	0	23.8922	86.4	0	0	2258	75.2667	25	18	69.7	2.91726	170.8	0.505855	0	15	38.8	1.00337	178	4.60308	111	1.25319	4.7	2	3	88	4.88488	118.5	74	0
10869	1	36	84	0	24.4005	87.2	0	0	3658	121.933	14	15	71.6	2.93437	171.3	0.509048	0	16	36.1	0.933546	141	3.64626	127	1.43383	5.146	2	1	76	4.21876	107	71.5	0
1490	1	55	84	0	23.3524	88	0	0	1820	60.6667	12	17	63.5	2.7192	164.9	0.533657	0	22	53.5	1.38351	178	4.60308	90	1.0161	5.4	2	3	98	5.43998	147	89.5	0
6600	1	47	84	0	23.8719	88.1	0	0	4400	146.667	25	14	68.1	2.85272	168.9	0.52161	0	45	45.6	1.17922	150	3.879	46	0.51934	4.8	2	1	98	5.43998	122	79	0
16217	1	57	84	0	24.0092	88.5	0	0	2116	70.5333	18	26	75.9	3.16128	177.8	0.49775	0	30	29	0.74994	210	5.4306	112	1.26448	5.2	2	3	102	5.66202	124.5	76.5	0
6045	1	55	84	0	23.5934	88.5	0	0	1065	35.5	17	13	73	3.09408	175.9	0.503127	0	15	36.4	0.941304	213	5.50818	122	1.37738	4.9	2	3	84	4.66284	104	69	0
2493	1	50	84	0	24.6024	89.3	0	0	4120	137.333	32	21	70.6	2.86964	169.4	0.527155	0	18	38.7	1.00078	204	5.27544	84	0.94836	5	2	2	94	5.21794	95.5	64.5	0
1471	1	44	84	0	25.515	79.5	0	1	4298	143.267	17	13	65.4	2.5632	160.1	0.496565	0	13	41	1.06026	212	5.48232	107	1.20803	4.9	2	3	98	5.43998	130.5	82	0
15137	1	42	84	0	27.1266	82	0	1	1765	58.8333	21	18	87.5	3.22562	179.6	0.45657	1	14	53.6	1.3861	172	4.44792	79	0.89191	4.8	2	3	92	5.10692	119.5	74.5	0
14042	1	51	84	0	25.4395	83	0	1	2894	96.4667	38	28	72.4	2.84597	168.7	0.491998	0	52	42.2	1.09129	212	5.48232	98	1.10642	5.7	2	2	104	5.77304	106	72.5	0
18283	1	37	84	0	26.1317	85	0	1	1476	49.2	34	17	74.9	2.86625	169.3	0.502067	0	34	58	1.49988	235	6.0771	61	0.68869	5.2	2	2	96	5.32896	113.5	69.5	0
17109	1	40	84	0	25.4291	87	0	1	1903	63.4333	22	22	72.8	2.86286	169.2	0.514184	0	30	60	1.5516	198	5.12028	81	0.91449	4.8	2	1	96	5.32896	147.5	99	0
8058	1	46	84	0	25.7576	87.5	0	1	3964	132.133	31	26	68.1	2.64388	162.6	0.53813	0	68	45.4	1.17404	192	4.96512	82	0.92578	4.7	2	2	88	4.88488	129.5	89.5	0
15851	1	40	84	0	25.9242	89	0	1	2184	72.8	34	26	72.3	2.7889	167	0.532934	0	38	38	0.98268	196	5.06856	119	1.34351	5.8	2	3	105	5.82855	116.5	71.5	0
19326	1	38	84	0	25.3087	89	0	1	1182	39.4	70	35	79.2	3.12936	176.9	0.503109	0	56	46	1.18956	179	4.62894	111	1.25319	5.5	2	1	102	5.66202	125.5	74.5	0
7290	1	40	84	0	25.9793	89.2	0	1	4384	146.133	19	15	76.5	2.94466	171.6	0.519814	0	16	38.4	0.993024	185	4.7841	102	1.15158	4.9	2	2	97	5.38447	101	65	0
2378	1	59	84	0	25.4831	89.5	0	1	369	12.3	37	22	64.1	2.5154	158.6	0.564313	0	28	43.9	1.13525	158	4.08588	78	0.88062	5.5	2	3	91	5.05141	141.5	81.5	0
3985	1	43	84	1	19.287	70.5	0	0	3589	119.633	19	15	52.7	2.73241	165.3	0.426497	0	17	53.6	1.3861	221	5.71506	70	0.7903	5	2	2	95	5.27345	114	72	0
5024	1	53	84	1	20.64	74.5	0	0	2216	73.8667	14	13	51.2	2.48062	157.5	0.473016	0	9	41.5	1.07319	191	4.93926	121	1.36609	5	2	1	99	5.49549	100	63	0
5781	1	51	84	1	21.242	75.5	0	0	3284	109.467	15	11	59.1	2.78222	166.8	0.452638	1	13	40.2	1.03957	196	5.06856	91	1.02739	5.1	2	3	97	5.38447	103	66	0
7466	1	55	84	1	22.6474	76.2	0	0	834	27.8	19	24	54.2	2.39321	154.7	0.492566	0	34	67.4	1.74296	238	6.15468	39	0.44031	5.6	2	1	95	5.27345	156	94	0
10688	1	35	84	1	24.9013	76.5	0	0	3648	121.6	74	39	62.4	2.50589	158.3	0.48326	0	45	60.5	1.56453	240	6.2064	54	0.60966	5.656	2	3	97	5.38447	133.5	93.5	0
10780	1	51	84	1	23.564	76.5	0	0	3906	130.2	12	16	68.1	2.89	170	0.45	1	12	44.7	1.15594	172	4.44792	77	0.86933	4.84	2	1	91	5.05141	123	73.5	0
3046	1	66	84	1	21.5825	77	0	0	1094	36.4667	23	27	62.3	2.8866	169.9	0.453208	0	18	50	1.293	207	5.35302	59	0.66611	5.8	2	2	96	5.32896	106.5	71	0
3357	1	43	84	1	22.1853	77.4	0	0	3276	109.2	18	18	65.1	2.93437	171.3	0.451839	1	17	49.9	1.29041	172	4.44792	87	0.98223	5.4	2	2	89	4.94039	128.5	82	0
17393	1	35	84	1	22.4343	78	0	0	1811	60.3667	32	22	65.6	2.9241	171	0.45614	0	31	60	1.5516	226	5.84436	68	0.76772	5	2	3	96	5.32896	111.5	69	0
5539	1	34	84	1	21.9329	80	0	0	4338	144.6	21	17	67.4	3.07301	175.3	0.456361	0	14	42.9	1.10939	212	5.48232	118	1.33222	5.4	2	1	98	5.43998	111	72.5	0
1388	1	42	84	1	22.333	80	0	0	4578	152.6	16	15	69.1	3.09408	175.9	0.454804	1	11	58.4	1.51022	184	4.75824	76	0.85804	4.7	2	3	92	5.10692	117.5	71	0
10300	1	43	84	1	23.3126	80	0	0	4046	134.867	22	13	70.5	3.02412	173.9	0.460035	0	23	47.2	1.22059	187	4.83582	98	1.10642	5.2	2	3	83	4.60733	102.5	67	0
3098	1	43	84	1	23.7996	80.5	0	0	3649	121.633	25	16	68.7	2.8866	169.9	0.473808	0	31	35.5	0.91803	215	5.5599	200	2.258	5.554	2	1	93	5.16243	108	68.5	0
8318	1	39	84	1	24.181	80.8	0	0	241	8.03333	29	15	67.6	2.79558	167.2	0.483254	0	15	48.4	1.25162	145	3.7497	56	0.63224	5.2	2	2	104	5.77304	109.5	69.5	0
7130	1	36	84	1	22.8207	81	0	0	386	12.8667	21	17	68.3	2.9929	173	0.468208	1	26	43.1	1.11457	252	6.51672	164	1.85156	5.2	2	2	107	5.93957	115.5	78	0
16032	1	51	84	1	23.4461	81.5	0	0	2169	72.3	15	20	62.6	2.66996	163.4	0.498776	0	17	52	1.34472	203	5.24958	84	0.94836	5.6	2	2	88	4.88488	111.5	76	0
957	1	56	84	1	22.6925	81.7	0	0	1470	49	21	16	66.2	2.91726	170.8	0.478337	0	43	33.2	0.858552	187	4.83582	270	3.0483	5	2	2	99	5.49549	115	77	0
11399	1	63	84	1	20.6155	81.7	0	0	2147	71.5667	17	19	61.7	2.9929	173	0.472254	1	16	51	1.31886	184	4.75824	23	0.25967	5.248	2	2	93	5.16243	114.5	82	0
8749	1	40	84	1	24.6601	82	0	0	3637	121.233	40	19	71.1	2.8832	169.8	0.482921	0	28	42.9	1.10939	219	5.66334	135	1.52415	5.1	2	3	95	5.27345	108	67.5	0
8573	1	51	84	1	24.3231	84	0	0	363	12.1	23	14	66.3	2.7258	165.1	0.508783	0	24	27.3	0.705978	198	5.12028	170	1.9193	5.9	2	3	109	6.05059	112.5	67.5	1
12763	1	44	84	1	23.3572	84	0	0	368	12.2667	37	32	67.9	2.90703	170.5	0.492669	0	25	27.7	0.716322	134	3.46524	106	1.19674	5.4	2	2	99	5.49549	117	71.5	0
6058	1	54	84	1	23.4429	85.3	0	0	1827	60.9	20	15	70	2.98598	172.8	0.493634	0	26	36.4	0.941304	222	5.74092	255	2.87895	4.9	2	3	83	4.60733	111.5	74	0
11800	1	36	84	1	21.5785	85.5	0	0	1821	60.7	46	25	68.6	3.17909	178.3	0.479529	0	43	51.7	1.33696	233	6.02538	201	2.26929	5.2	2	3	90	4.9959	140	89.5	0
13258	1	38	84	1	23.6821	86	0	0	326	10.8667	23	21	71.7	3.0276	174	0.494253	0	20	43.1	1.11457	193	4.99098	98	1.10642	5	2	3	98	5.43998	128	85.5	0
11237	1	59	84	1	24.9016	86.3	0	0	3627	120.9	22	21	72.9	2.92752	171.1	0.504383	0	19	41.6	1.07578	214	5.53404	161	1.81769	5.554	2	2	101	5.60651	135.5	90	0
13860	1	56	84	1	22.4754	86.5	0	0	708	23.6	18	21	67.5	3.00329	173.3	0.499134	0	22	37.9	0.980094	168	4.34448	87	0.98223	4.7	2	3	86	4.77386	138.5	90.5	0
1899	1	46	84	1	23.7129	89.3	0	0	4384	146.133	49	31	77.6	3.27248	180.9	0.493643	0	49	32.4	0.837864	223	5.76678	316	3.56764	5	2	3	91	5.05141	116	76	0
4508	1	61	84	1	25.3935	81.2	0	1	2322	77.4	44	23	71.5	2.81568	167.8	0.483909	0	15	29.2	0.755112	236	6.10296	191	2.15639	5.8	2	3	100	5.551	118.5	73.5	1
20083	1	39	84	1	25.368	83	0	1	863	28.7667	58	42	74.7	2.94466	171.6	0.483683	1	32	46	1.18956	202	5.22372	81	0.91449	5.5	2	3	100	5.551	130	81.5	0
7834	1	34	84	1	25.5619	83.3	0	1	4396	146.533	71	49	68.5	2.67977	163.7	0.508858	0	39	41.4	1.0706	225	5.8185	129	1.45641	4.8	2	1	94	5.21794	129	81.5	0
4405	1	55	84	1	26.1339	84.8	0	1	3672	122.4	23	21	74.2	2.83923	168.5	0.503264	0	25	33.9	0.876654	215	5.5599	129	1.45641	5.044	2	1	96	5.32896	139	95.5	0
1268	1	43	84	1	25.1986	87	0	1	2625	87.5	25	16	81.1	3.21844	179.4	0.48495	0	44	26.1	0.674946	236	6.10296	184	2.07736	4.7	2	3	94	5.21794	131	84.5	0
4174	1	41	84	1	25.2524	87.3	0	1	4473	149.1	25	24	68.5	2.71261	164.7	0.530055	0	22	41.3	1.06802	157	4.06002	85	0.95965	5.1	2	2	103	5.71753	123.5	81	0
2766	1	53	84	0	23.9867	90.3	1	0	1761	58.7	26	22	67.7	2.8224	168	0.5375	0	50	36.6	0.946476	173	4.47378	60	0.6774	4.6	2	2	91	5.05141	116	74.5	0
13284	1	39	84	0	23.1785	90.8	1	0	2936	97.8667	37	31	81.4	3.51188	187.4	0.484525	0	113	39.9	1.03181	185	4.7841	164	1.85156	5.2	2	1	98	5.43998	121	75	0
566	1	56	84	0	23.1363	91	1	0	1058	35.2667	13	14	65.3	2.8224	168	0.541667	0	13	41	1.06026	196	5.06856	103	1.16287	5.5	2	3	97	5.38447	130.5	85.5	0
3054	1	39	84	0	24.0156	91	1	0	1983	66.1	20	16	70.8	2.94809	171.7	0.529994	0	16	48.2	1.24645	136	3.51696	39	0.44031	5.1	2	2	96	5.32896	103.5	65	0
8930	1	48	84	0	25.7833	90.6	1	1	4053	135.1	16	18	76.1	2.95152	171.8	0.527357	0	26	33.6	0.868896	202	5.22372	159	1.79511	5.5	2	3	99	5.49549	102	57	0
8650	1	39	84	0	28.9558	92.4	1	1	3901	130.033	20	15	77.5	2.6765	163.6	0.564792	0	31	48.1	1.24387	202	5.22372	113	1.27577	4.9	2	1	93	5.16243	116	72.5	0
7839	1	35	84	0	25.5655	92.5	1	1	4284	142.8	28	16	72.5	2.83586	168.4	0.549287	1	18		0	191	4.93926	142	1.60318	5.1	2	2	108	5.99508	91.5	55	0
20199	1	36	84	0	25.9796	93	1	1	630	21	19	20	85.3	3.28334	181.2	0.513245	0	28	41	1.06026	167	4.31862	122	1.37738	5.2	2	1	102	5.66202	121.5	76.5	0
7802	1	45	84	0	25.4706	93.5	1	1	4347	144.9	25	20	82.8	3.25081	180.3	0.51858	0	26	40.3	1.04216	206	5.32716	96	1.08384	5.4	2	3	99	5.49549	121.5	76	0
88	1	46	84	0	26.9967	93.8	1	1	4315	143.833	25	39	86.5	3.2041	179	0.524022	0	17	44	1.13784	192	4.96512	65	0.73385	4.7	2	3	90	4.9959	116	69.5	0
8079	1	48	84	0	29.946	102	1	1	4662	155.4	30	22	91.5	3.0555	174.8	0.583524	0	41	31.5	0.81459	250	6.465	341	3.84989	5.1	2	3	104	5.77304	147.5	95.5	0
7791	1	52	84	1	28.1275	90	1	1	4132	137.733	19	13	83.6	2.97218	172.4	0.522042	1	12	40.5	1.04733	184	4.75824	85	0.95965	5.2	2	2	103	5.71753	158.5	98.5	0
[truncated: 12,252 more rows]
